# Supplementary material for: The association between systemic immune-inflammation index and cardiotoxicity related to 5-Fluorouracil in colorectal cancer
Source: BMC Cancer. 2024 Jun 29;24:782. doi: 10.1186/s12885-024-12568-0 (PMC11218411; doi:10.1186/s12885-024-12568-0)
Supplement: Supplementary file 1 — Supplementary Material 1 [file 12885_2024_12568_MOESM1_ESM.xls]

## Sheet: 结果集
ID	Sex	age	BMI	SBP	DSP	stage	cardiotoxicity	clinical manifestation	CTCAE	cardiovascular and cerebrovascular	endocrine	drink	smoke	chemotherapyregimens	targeted drug	cycle	Dosage of fluorouracil（g)	NLR	PLR	SII	PIV	PNI	MLR	NAR	WBC	Ne#	Ne%	LY#	LY%	M#	EOS#	EOS%	HGB	PLT	ALB	AST	ALT	LDH	UA	Scr	BUN/Scr	K	Ca	GLU
1032351	2	40-49	21.64	120	70	IIIB	0	0	0	0	0	0	0	1	0	2	7.5	0.176064	13.9362	46.1287	21.2192	132.9	0.0244681	0.08509	4.99	3.31	66.4	18.8	0.94	0.46	0.2	3.9	89	262	38.9	23	11	359	359	67	0.09	4	2.26	4.79
1037204	1	70-79	21.87	113	71	ⅣA	1	3	2	1	0	1	1	1	0	2	4.66	0.151049	9.44056	40.7832	21.6151	185.45	0.0185315	0.101767	7.83	4.32	55.2	28.6	2.24	0.53	0.68	12.7	130	270	42.45	26.47	24.27	183.27	183.27	78.64	0.09	4.5	2.52	5.45
1048606	1	40-49	36.48	106	67	I	1	1	1	1	0	1	1	1	0	6	15.9	0.125298	6.51786	27.4402	13.7201	212.8	0.014881	0.0939732	7.4	4.21	56.9	33.6	2.49	0.5	0.19	3.5	169	219	44.8	36	62	221	221	70	0.07	3.5	2.41	6.01
1052784	1	70-79	31.25	109	68	ⅢA	1	3	1	1	1	1	1	2	0	2	0.4	0.146154	8.07692	30.6923	18.1085	172.1	0.0226923	0.0902613	6.22	3.8	61.1	26	1.62	0.59	0.2	3.1	157	210	42.1	21	19	142	142	96	0.13	4.5	2.34	10.68
1053634	1	40-49	26.03	110	70	Ⅲ	0	0	0	0	0	0	0	1	1	5	25.8	0.147343	4.7343	14.4396	4.62068	142.04	0.0154589	0.0791386	4.64	3.05	65.8	20.7	0.96	0.32	0.64	20.8	115	98	38.54	20.3	17.02	173.56	173.56	64.94	0.05	4	2.27	4.53
1056015	1	60-69	15.6	112	74	IIB	1	2	2	0	0	1	1	1	0	2	5.8	0.154077	10.1717	36.5163	10.2246	156.4	0.0120172	0.0899749	5.38	3.59	66.7	23.3	1.25	0.28	0.18	3.8	128	237	39.9	26.6	19.7	256	256	53.8	0.06	4.1	2.34	5.15
1057022	1	40-49	21.97	115	78	ⅢC	0	0	0	0	0	0	0	1	0	3	14.25	0.114773	4.54545	13.7727	7.43727	176.1	0.0204545	0.0687075	5.11	3.03	59.3	26.4	1.35	0.54	0.13	4.2	131	120	44.1	21.1	30.7	118.2	118.2	64.5	0.06	4.1	2.73	4.34
1058321	2	50-59	30.47	110	70	ⅢC	0	0	0	0	0	0	0	1	0	5	20	0.0875	5.51136	16.975	6.79	218	0.0113636	0.0733333	5.66	3.08	54.3	35.2	1.99	0.4	0.18	4	147	194	42	17	11	166	166	55	0.1	4.2	2.36	5.32
1059788	2	60-69	33.33	126	86	ⅡA	0	0	0	0	0	1	0	1	0	2	9.74	0.0932075	7.16981	17.7094	8.50053	171.73	0.0181132	0.062962	4.04	2.47	61.2	26.5	1.07	0.48	0.02	0.9	115	190	39.23	20.89	7.67	202.43	202.43	64.7	0.07	3.6	2.18	3.79
1069201	1	80-89	20.96	160	80	ⅣA	1	2	2	1	0	1	1	1	0	2	2.1	0.755556	36.8889	125.422	72.7449	64.7	0.128889	0.0805687	4.49	3.4	75.8	4.5	0.2	0.58	0.06	2.1	104	166	42.2	32	6	190	190	77	0.08	3.8	2.22	5.05
1076910	1	30-39	17.65	122	60	Ⅲ	0	0	0	0	0	1	1	1	0	2	6.3	0.48381	15.9048	80.7962	37.9742	96	0.0447619	0.116782	6.29	5.08	80.7	10.5	0.66	0.47	0.11	1.4	119	167	43.5	16	12	108	108	60	0.08	3.8	2.24	4.36
1076939	2	70-79	20.78	138	79	ⅡB	0	0	0	1	1	0	0	1	0	3	11.9	0.432331	18.797	108.083	79.9812	110.7	0.0556391	0.13009	7.7	5.75	74.7	13.3	1.02	0.74	0.18	6.8	132	250	44.2	18	13	189	189	41	0.11	3.8	2.26	7.61
1076985	2	40-49	20.83	115	75	ⅢB	0	0	0	0	0	0	0	1	0	3	12	0.195288	17.0681	63.6639	29.922	134.2	0.0246073	0.0963824	5.39	3.73	69.2	19.1	1.03	0.47	0.24	7.3	102	326	38.7	17	6	158	158	56	0.08	2.9	2.38	5.28
1077522	2	60-69	20.81	112	72	Ⅲc	1	1	1	0	0	0	0	1	0	7	16.1	0.233913	15.5652	41.8704	15.0734	97.81	0.0313043	0.0667328	3.6	2.69	74.5	11.5	0.42	0.36	0.11	2.8	125	179	40.31	20.39	9.01	149.29	149.29	64.74	0.08	4.2	2.42	4.35
1077842	1	60-69	20.38	139	81	ⅣA	0	0	0	0	0	1	1	1	1	2	6.5	0.266667	16.1842	98.4	96.432	154.4	0.0429825	0.150495	9.59	6.08	63.5	22.8	2.19	0.98	0.26	3.4	131	369	40.4	29	34	203	203	77	0.1	4.5	2.3	5.19
1078107	1	30-39	25.39	112	68	ⅢC	1	2	2	0	0	0	0	1	1	2	3.35	0.141627	7.51196	22.2354	6.22591	147.26	0.0133971	0.0692236	4.4	2.96	67.2	20.9	0.92	0.28	0.35	6.2	140	157	42.76	22.85	13.64	138.38	138.38	58.61	0.13	3.8	2.36	4.84
1078899	1	40-49	22.5	122	77	ⅢB	0	0	0	0	0	1	1	1	0	6	13.5	0.0818548	5.92742	12.0327	5.77568	165.4	0.0193548	0.0490338	3.43	2.03	59.2	24.8	0.85	0.48	0.07	1.7	151	147	41.4	46	82	160	160	62	0.1	3.8	2.29	4.31
1078965	1	70-79	24.44	109	69	ⅢB	1	3	2	0	0	0	0	1	0	6	19.8	0.115972	9.93056	16.584	9.78458	105.15	0.0409722	0.0503771	3.27	1.67	51.1	14.4	0.47	0.59	0.96	25.3	81	143	33.15	21.9	12.42	163.06	163.06	53.62	0.08	3.2	2.1	4.35
1079680	1	70-79	19.53	120	70	Ⅲ	0	0	0	0	0	0	0	1	0	6	10	0.193464	17.2549	51.0745	26.048	110.9	0.0333333	0.0860465	5.16	2.96	57.4	15.3	0.79	0.51	0.84	17.2	107	264	34.4	32	25	176	176	75	0.13	3.7	2.21	5.56
1079967	1	70-79	23.18	132	76	Ⅲc	0	0	0	1	0	1	1	1	0	1	3.375	0.787013	43.6364	264.436	126.929	78	0.0623377	0.153418	7.16	6.06	84.7	7.7	0.55	0.48	0.08	1.6	96	336	39.5	16	9	148	148	98	0.05	3	2.38	6.07
1080383	2	50-59	17.6	128	88	Ⅳ	0	0	0	0	0	0	0	1	0	8	15.5	0.118627	12.1078	29.301	13.4785	139.67	0.022549	0.0642421	3.96	2.42	61.2	20.4	0.81	0.46	0.63	11	91	247	37.67	32.19	8.92	321.54	321.54	42.85	0.06	4.2	2.26	4.46
1081490	2	50-59	17.85	100	65	ⅢC	0	0	0	0	0	1	1	1	0	4	11	0.605	66.5	321.86	144.837	81.5	0.05625	0.116627	5.86	4.84	82.6	8	0.47	0.45	0.18	4.9	94	532	41.5	23	22	109	109	83	0.1	4.2	2.47	6.45
1081555	1	50-59	19.61	102	68	ⅡA	0	0	0	0	0	1	1	1	2	1	4.5	0.0316872	2.16049	3.32716	1.09796	286.5	0.00679012	0.0354023	3.85	1.54	39.9	48.6	1.87	0.33	0.13	2.8	163	105	43.5	42	38	194	194	51	0.06	3.9	2.36	7.28
1082378	2	60-69	20	118	68	Ⅲb	0	0	0	0	1	0	0	1	0	5	15.1	0.0355769	4.08654	6.04808	2.05635	246.31	0.00817308	0.0386322	3.48	1.48	42.5	41.6	1.45	0.34	0.01	4.5	117	170	38.31	33.9	21.82	149.67	149.67	47.94	0.11	4.5	2.31	4.51
1082582	1	70-79	21.48	110	70	IIIB	0	0	0	0	0	0	0	1	0	3	9	0.0864662	11.5414	26.5451	7.69808	178.6	0.0109023	0.0504386	4.14	2.3	55.7	26.6	1.1	0.29	0.28	6.9	127	307	45.6	20	11	157	157	68	0.06	4.2	2.38	7.52
1082879	2	70-79	17.85	120	70	Ⅰ	0	0	0	0	1	0	0	1	0	1	2	0.205732	11.2739	36.4146	21.1205	124.7	0.0369427	0.0699134	4.91	3.23	65.8	15.7	0.77	0.58	0.24	6.6	139	177	46.2	38	20	200	200	71	0.11	4.1	2.42	5.41
1083507	2	60-69	29.28	113	83	Ⅳ	0	0	0	0	0	0	0	1	0	3	7.5	0.0772563	11.8051	25.2628	9.09461	169.1	0.0129964	0.0699346	3.93	2.14	54.5	27.7	1.09	0.36	0.34	8.9	97	327	30.6	26	2	195	195	74	0.09	3	1.96	5.34
1083618	1	60-69	24.16	139	89	ⅢA	0	0	0	0	0	1	1	1	0	3	11.25	0.123183	8.09689	28.8249	13.5477	196.29	0.016263	0.0687391	5.85	3.56	60.9	28.9	1.69	0.47	0.22	4.5	153	234	51.79	28.21	39.1	190.56	190.56	72.41	0.08	3.9	2.27	4.97
1083712	2	50-59	19.11	121	70	IV	0	0	0	0	0	0	0	1	0	2	3	0.259677	19.0323	91.9258	51.4785	130	0.0301075	0.130541	6.84	4.83	70.6	18.6	1.27	0.56	0.25	4.9	85	354	37	26	19	247	247	33	0.1	3.8	2.34	4.54
1083731	1	40-49	20.2	110	70	ⅡA-B	0	0	0	0	0	1	1	1	0	2	7.5	0.20303	12.1818	40.8091	17.1398	125.1	0.0254545	0.0786385	4.96	3.35	67.4	16.5	0.82	0.42	0.18	3.6	158	201	42.6	19	34	137	137	79	0.09	4	2.44	4.94
1084068	1	40-49	21.91	120	70	Ⅳ	0	0	0	0	0	0	1	1	0	4	9.5	0.32381	14.8413	60.5524	38.148	103.82	0.05	0.099951	5.65	4.08	72.2	12.6	0.71	0.63	0.18	3.4	111	187	40.82	14.23	12.6	120.42	120.42	45.37	0.05	3.9	2.27	5.28
1084339	1	30-39	17.63	116	80	Ⅳ	0	0	0	0	0	0	1	1	0	1	3.25	0.176577	9.14414	35.845	18.9979	161.1	0.0238739	0.0782435	6.18	3.92	63.5	22.2	1.37	0.53	0.14	2.2	154	203	50.1	20	13	234	234	67	0.05	4.3	2.59	4.4
1084385	2	70-79	21.43	136	84	I	0	0	0	1	0	0	0	1	1	10	26	0.201442	11.5385	48.3462	17.4046	143.5	0.0173077	0.106076	5.96	4.19	70.4	20.8	1.24	0.36	0.14	5.8	132	240	39.5	21	19	224	224	72	0.08	4.2	2.42	3.98
1084574	2	70-79	19.15	120	70	Ⅳ	0	0	0	1	0	1	0	1	0	2	4.5	0.211111	14.9383	51.0889	23.5009	114.6	0.0283951	0.101786	5.23	3.42	65.3	16.2	0.85	0.46	0.34	7.3	83	242	33.6	21	10	159	159	46	0.09	3.6	2.19	4.44
1084640	1	50-59	21.6	140	80	ⅢA	0	0	0	1	0	1	1	1	0	3	7.25	0.335417	5.76389	27.8396	14.4766	113.4	0.0361111	0.116667	6.44	4.83	75	14.4	0.93	0.52	1.29	24.9	99	83	41.4	15.29	11.4	342.09	342.09	97.69	0.05	2.9	2.55	6.2
1084871	2	50-59	22.07	128	73	ⅡB	0	0	0	0	0	0	0	1	0	3	9	0.133473	11.0042	35.1033	29.4868	154.48	0.0351464	0.091195	5.6	3.19	56.9	23.9	1.34	0.84	0.1	1.8	94	263	34.98	30.27	10.27	575.27	575.27	58.43	0.06	4	2.11	4.67
1085019	2	60-69	24.53	115	72	I	0	0	0	1	1	0	0	1	0	4	12	0.232558	9.59302	38.3721	24.1744	129.15	0.0366279	0.0926999	5.75	4	69.5	17.2	0.99	0.63	0.06	3.4	125	165	43.15	17.96	11.95	157.25	157.25	59.77	0.09	4.5	2.33	7.81
1085045	1	40-49	21.97	124	74	ⅢB	0	0	0	1	0	1	1	1	0	4	13.6	0.178417	10.7914	26.7626	10.705	113.9	0.028777	0.0558559	3.81	2.48	65.1	13.9	0.53	0.4	0.38	10	140	150	44.4	19	53	127	127	71	0.07	3.6	2.37	5.56
1085320	1	50-59	23.42	104	74	Ⅳ	0	0	0	1	0	1	1	1	0	3	10.125	0.483871	27.9355	209.516	188.565	118.2	0.0580645	0.184275	10.32	7.5	72.7	15.5	1.6	0.9	0.21	2.5	122	433	40.7	44.29	73.91	161.52	161.52	69.59	0.07	4.9	2.31	5.43
1085433	1	50-59	24.22	140	67	ⅢB-C	0	0	0	1	1	0	1	2	0	6	20.1	0.117508	6.09428	21.269	12.9741	183.4	0.0205387	0.1	6.65	3.49	52.5	29.7	1.98	0.61	0.32	12.6	83	181	34.9	12.11	8.79	104.47	104.47	80.11	0.06	3.8	2.1	7.3
1085503	1	70-79	26.56	116	68	Ⅳ	0	0	0	0	0	1	1	1	1	7	23.8	0.542077	9.28962	92.153	81.0946	137.39	0.0480874	0.216169	13.69	9.92	72.5	18.3	2.5	0.88	2.18	24.5	147	170	45.89	19.23	12.53	233.77	233.77	69.08	0.08	3.5	2.41	7.59
1086613	2	50-59	19.78	130	82	ⅢA	0	0	0	1	0	0	0	1	0	1	2.9	0.185385	21.1923	102.147	54.1379	185.9	0.0203846	0.0862254	7.86	4.82	61.3	26	2.04	0.53	0.5	13.5	138	551	55.9	23.19	33.23	177.58	177.58	72.32	0.1	5.3	2.84	4.72
1086929	2	50-59	19.23	100	70	Ⅲc	1	3	2	0	0	0	0	1	1	4	11.6	0.673103	28.4138	277.319	188.577	103.37	0.0468966	0.316165	13.03	9.76	75	14.5	1.89	0.68	0.51	13.1	78	412	30.87	14.99	5.69	210.17	210.17	44.85	0.07	3.9	2	4.76
1086954	2	80-89	22.81	140	73	Ⅲ	1	2	2	1	0	0	0	2	0	1	1.375	1.80615	59.2308	695.369	361.592	61.9	0.08	0.39932	13.46	11.74	87.3	6.5	0.87	0.52	0.1	1.5	55	385	29.4	23	14	211	211	89	0.06	3.5	1.97	4.3
1087185	2	30-39	20.28	100	62	Ⅳ	0	0	0	0	0	0	0	1	0	6	19.2	0.0558011	6.57459	13.2807	3.58578	227.3	0.00745856	0.0436285	3.94	2.02	51.4	36.2	1.42	0.27	0.06	3	124	238	46.3	18	15	136	136	50	0.05	4.2	2.45	4.8
1087681	1	60-69	18.38	102	90	ⅢB	0	0	0	1	0	0	0	1	0	6	13.5	0.096875	4.47917	8.33125	2.41606	131.89	0.0151042	0.051825	2.76	1.86	67.4	19.2	0.53	0.29	0.13	4.6	113	86	35.89	74.65	52.67	215.6	215.6	52.16	0.07	3.4	2.17	4.77
1087683	2	40-49	19.05	109	75	ⅢB	0	0	0	0	0	1	1	2	0	8	33.8	0.072327	7.61006	17.5031	7.00126	197.82	0.0125786	0.0592478	4.24	2.3	54.3	31.8	1.35	0.4	0.78	17.1	102	242	38.82	19.52	14.4	137.7	137.7	55.67	0.07	4	2.16	4.5
1087758	1	70-79	28.65	150	70	ⅢB	0	0	0	1	0	1	1	1	0	2	7.25	0.275263	12.0526	63.0353	35.9301	135.9	0.03	0.127873	8.68	5.23	60.3	19	1.65	0.57	0.97	11.2	138	229	40.9	20	21	272	272	88	0.06	4.3	2.25	4.82
1088066	1	70-79	18.31	152	69	I	0	0	0	1	0	1	1	2	0	3	5.7	0.0929412	4.55882	14.4059	4.46582	215.72	0.00911765	0.0691164	5.81	3.16	54.5	34	1.97	0.31	0.24	4.1	149	155	45.72	21.57	18.86	140.24	140.24	75.32	0.08	4.5	2.57	7.46
1088379	1	70-79	22.66	132	76	Ⅲ	0	0	0	1	0	0	1	2	0	3	5.2	0.128846	7.61538	25.5115	12.7558	167.8	0.0192308	0.0886243	5.84	3.35	57.3	26	1.52	0.5	0.41	7.6	145	198	37.8	20	12	188	188	72	0.06	4.3	2.26	4.06
1088802	2	40-49	21.09	116	63	Ⅳa	1	3	2	0	0	0	0	1	1	4	13	0.140637	8.9243	31.5028	7.56067	162.8	0.00956175	0.0946381	5.22	3.53	67.6	25.1	1.31	0.24	0.26	5.6	86	224	37.3	42	20	384	384	49	0.07	3.9	2.14	3.97
1089308	2	50-59	18.61	108	75	IIIc	0	0	0	0	0	0	0	1	0	4	8.6	0.153202	7.9803	24.8187	8.93474	144.2	0.017734	0.0728337	4.73	3.11	65.8	20.3	0.96	0.36	0.5	26.6	135	162	42.7	25.68	15.99	224.09	224.09	47.32	0.08	3.7	2.29	4.61
1089476	1	60-69	24.16	110	67	Ⅳ	1	3	2	1	0	1	1	1	1	6	16.4	0.180524	10.6367	51.2689	27.1725	176.29	0.0198502	0.112643	7.87	4.82	61.3	26.7	2.1	0.53	0.57	12.3	170	284	42.79	23.97	12.41	228.79	228.79	74.69	0.07	3.9	2.35	6.87
1089926	1	50-59	17.16	120	78	ⅣA	0	0	0	1	0	1	0	1	0	1	3	0.337143	15.7143	92.7143	76.0257	123.96	0.0468571	0.161821	8.48	5.9	69.5	17.5	1.48	0.82	0.21	2.5	113	275	36.46	35.99	36.1	259.86	259.86	67.21	0.13	3.6	2.2	4.15
1090015	2	40-49	24.09	110	70	III	0	0	0	0	0	0	0	1	0	6	20.25	0.129958	9.78903	30.1502	11.4571	157.8	0.0160338	0.0783715	4.6	3.08	66.9	23.7	1.09	0.38	0.37	20.9	129	232	39.3	18	15	179	179	56	0.09	4	2.15	4.34
1090032	1	50-59	24.46	121	78	IIIB	0	0	0	0	0	0	0	1	0	6	21.8	0.054918	6.68033	17.9033	8.41454	288.7	0.00963115	0.0599553	6.47	2.68	41.5	48.8	3.16	0.47	0.26	7.3	149	326	44.7	20	27	159	159	60	0.06	4.2	2.46	4.45
1090197	2	40-49	17.63	120	70	IIb	0	0	0	0	0	0	0	1	0	8	22.4	0.0449275	7.06522	8.76087	2.54065	177.2	0.0105072	0.0316327	2.25	1.24	55.1	27.6	0.62	0.29	0.16	7.9	117	195	39.2	29	23	120	120	45	0.06	3.8	2.38	4.73
1090460	2	60-69	21.78	122	80	IIA	0	0	0	0	0	0	0	1	1	8	23.5	0.0924092	3.86139	10.8119	3.78416	195.04	0.0115512	0.0643087	4.66	2.8	60.1	30.3	1.41	0.35	0.65	16.8	136	117	43.54	23.54	17.86	200.23	200.23	68.58	0.09	3.8	2.38	4.99
1091000	2	40-49	29.75	120	78	ⅢB	1	3	2	0	1	0	0	1	0	2	10.2	0.336957	20.2717	125.685	46.5034	131.09	0.0201087	0.158608	8.2	6.2	75.6	18.4	1.51	0.37	0.32	5.1	102	373	39.09	36.08	12.37	451.59	451.59	79.06	0.04	4.1	2.24	4.23
1091011	2	20-29	16.65	106	68	IIIc	0	0	0	0	0	0	0	1	0	1	1.8	0.175661	12.6455	41.9831	18.4726	132.29	0.0232804	0.0878539	5.43	3.32	61.2	18.9	1.03	0.44	1.12	19.9	106	239	37.79	21.25	14.95	296.92	296.92	89.36	0.04	4.1	2.35	4.3
1091143	2	70-79	18.37	120	80	ⅣB	1	2	2	0	0	0	0	1	0	1	1.425	1.13617	29.5745	315.855	372.709	86.8	0.125532	0.268342	13.24	10.68	80.7	9.4	1.25	1.18	0.12	0.8	136	278	39.8	49	59	229	229	48	0.09	3.6	2.33	10.53
1091190	1	60-69	19.36	140	76	Ⅳ	0	0	0	1	0	0	1	1	0	4	12.4	0.188362	11.5086	50.2927	32.6902	152.77	0.0280172	0.118847	6.86	4.37	63.6	23.2	1.59	0.65	0.08	3.7	127	267	36.77	21.24	16.66	216.84	216.84	66.84	0.09	4.3	2.18	3.9
1091308	1	40-49	27.92	140	90	ⅢB	1	2	2	1	0	1	1	1	0	3	10.2	0.114148	7.71704	27.3955	15.6154	193	0.018328	0.0946667	7.31	3.55	48.5	31.1	2.27	0.57	0.89	17.2	125	240	37.5	21.37	19.26	175.32	175.32	79.5	0.05	3.9	2.19	4.65
1091362	2	50-59	24.14	126	78	ⅣB	0	0	0	0	0	0	0	1	0	4	12.95	0.291824	8.93082	41.439	9.94536	123.67	0.0150943	0.105049	5.9	4.64	78.6	15.9	0.94	0.24	0.14	5.3	125	142	44.17	20.27	20.04	208.82	208.82	45.04	0.11	3.2	2.44	5.61
1091419	1	40-49	21.87	120	70	ⅣB	0	0	0	0	0	0	1	1	0	4	20.32	0.147082	10.9339	41.33	18.1852	169.4	0.0171206	0.0924205	6.03	3.78	62.7	25.7	1.55	0.44	0.48	14.7	130	281	40.9	17	34	172	172	78	0.08	4	2.43	4.27
1091917	1	60-69	28.39	120	70	ⅢB	1	2	2	0	0	1	1	1	1	1	3.125	0.231559	10.3802	63.2156	33.5043	172	0.0201521	0.15037	9.32	6.09	65.4	26.3	2.45	0.53	0.17	2.8	151	273	40.5	20	14	296	296	70	0.06	3.9	2.22	6.2
1091934	1	50-59	16.51	130	88	ⅢB	1	1	1	0	0	1	1	1	0	4	12.4	0.537879	27.5758	195.788	131.178	111.4	0.0507576	0.156388	9.14	7.1	77.7	13.2	1.21	0.67	0.23	7.9	145	364	45.4	21.44	29.21	143.93	143.93	76.28	0.06	4.6	2.43	4.6
1092124	1	60-69	27.78	120	70	IIIB	1	2	2	0	0	0	0	1	1	7	24.5	0.123602	6.64596	26.4509	15.3415	201.4	0.0180124	0.0985149	6.96	3.98	57.2	32.2	2.24	0.58	0.47	10.4	150	214	40.4	29	19	172	172	68	0.07	3.9	2.29	6.03
1092331	2	10-19	19.81	102	65	IIb	0	0	0	0	0	0	0	1	0	1	3	0.194301	7.46114	27.9793	8.11399	132.78	0.0150259	0.103363	5.02	3.75	74.7	19.3	0.97	0.29	0.01	0.2	110	144	36.28	19.29	24.37	120.79	120.79	30.63	0.05	3.4	2.16	3.59
1092614	1	40-49	19.38	110	70	IIb	0	0	0	0	1	1	1	1	0	7	27.1	0.0821229	10.1676	29.8927	13.1528	221.6	0.0122905	0.0690141	5.62	2.94	52.3	35.8	2.01	0.44	0.25	7.1	145	364	42.6	18	20	116	116	53	0.09	4.3	2.51	5.53
1092769	2	50-59	22.66	112	78	ⅣB	0	0	0	1	0	0	0	1	0	8	24	0.178241	8.84259	34.044	17.7029	152.2	0.0240741	0.0871041	6.3	3.85	61.1	21.6	1.36	0.52	0.55	8.7	115	191	44.2	18	20	174	174	64	0.1	4.3	2.38	5.65
1092853	2	40-49	25.56	120	70	Ⅳ	0	0	0	0	0	1	0	1	0	4	12.5	0.0913907	4.10596	11.3325	5.5529	189.9	0.0162252	0.0709512	4.7	2.76	58.8	30.2	1.42	0.49	0.15	3.5	120	124	38.9	19	17	344	344	54	0.1	3.6	2.25	4.13
1093059	2	60-69	20.81	125	77	IIIB	0	0	0	1	0	0	0	1	0	1	2.9	0.0994083	5	16.8	6.72	208.54	0.0118343	0.0849772	5.95	3.36	56.5	33.8	2.01	0.4	0.16	2.7	124	169	39.54	17.07	9.9	166.48	166.48	54.97	0.1	4	2.28	5.24
1093155	1	50-59	25.48	118	82	Ⅳb	1	3	2	0	0	0	0	1	1	6	18.75	0.273	13.15	71.799	43.0794	143.7	0.03	0.124943	7.79	5.46	70.1	20	1.56	0.6	0.32	4.3	148	263	43.7	30	16	1059	1059	105	0.07	4.3	2.31	8.53
1093264	2	50-59	22.89	120	68	Ⅲc	0	0	0	0	0	1	0	1	0	3	9	0.0373358	4.35272	8.66191	3.55138	310.87	0.00769231	0.0448501	5.37	1.99	37	53.3	2.86	0.41	0.14	2.4	117	232	44.37	17.51	10.75	146.2	146.2	53.42	0.06	4.1	2.46	4.71
1093341	1	70-79	19.59	132	63	IVb	0	0	0	0	0	0	1	1	1	4	10	0.491111	16.7407	110.991	93.2325	107.02	0.0622222	0.167763	9.01	6.63	73.6	13.5	1.22	0.84	0.27	3	124	226	39.52	37.91	20.18	631.11	631.11	89.27	0.11	3.3	2.24	5.14
1093470	2	50-59	20.81	120	70	IIB	0	0	0	0	0	0	0	1	1	5	14.375	0.128643	10.402	26.6291	13.5809	137.44	0.0256281	0.067475	3.91	2.56	65.5	19.9	0.78	0.51	0.34	5.5	94	207	37.94	36.23	12.23	184.9	184.9	55.85	0.05	4.4	2.3	4.8
1093769	1	20-29	21.2	138	94	ⅣB	0	0	0	1	0	0	0	1	0	6	21.6	0.0648501	6.92098	16.4719	5.27102	231.29	0.00871935	0.0498012	4.44	2.38	53.6	36.7	1.63	0.32	0.07	1.5	115	254	47.79	29.55	43.49	131.66	131.66	74.77	0.08	4.2	2.5	4.78
1093855	1	40-49	22.86	124	74	IIIB	0	0	0	0	0	1	0	1	0	8	27.25	0.102431	7.88194	23.2517	6.97552	184.1	0.0104167	0.0735661	4.76	2.95	62	28.8	1.37	0.3	0.22	3.7	126	227	40.1	15	14	141	141	83	0.07	4.4	2.36	4.46
1093876	1	50-59	23.83	112	68	ⅢB	0	0	0	0	0	0	0	1	1	4	18	0.55339	11.8644	77.4746	58.1059	100.46	0.0635593	0.157501	8.65	6.53	75.4	11.8	1.02	0.75	0.47	7.8	151	140	41.46	15.11	10.24	143.68	143.68	73.1	0.09	3.7	2.3	5.07
1094042	2	50-59	20.32	106	67	Ⅳa	1	3	2	1	0	0	0	1	2	1	2.25	0.492241	19.9138	113.708	67.0876	95.3	0.0508621	0.153083	7.35	5.71	77.7	11.6	0.85	0.59	0.33	11.7	99	231	37.3	100	38	1098	1098	55	0.04	4.1	2.26	5.16
1094138	1	60-69	20.7	118	78	IIA	0	0	0	0	0	1	1	1	0	8	24	0.282524	15.3883	89.5602	51.0493	142.18	0.0276699	0.148545	8.25	5.82	70.5	20.6	1.7	0.57	0.54	10.7	118	317	39.18	15.27	9.43	145.13	145.13	58.44	0.04	3.9	2.38	5.17
1094216	1	50-59	20.2	120	70	IV	0	0	0	0	0	0	1	1	0	8	25.5	0.30061	12.378	61.0238	33.5631	119.2	0.0335366	0.132527	6.66	4.93	73.9	16.4	1.09	0.55	0.12	2.1	124	203	37.2	20	19	239	239	76	0.08	4.3	2.23	4.31
1094267	1	40-49	20.32	124	78	IVa	1	2	2	0	0	0	0	1	1	4	12.2	0.100741	7.55556	20.5511	8.63147	174.23	0.0155556	0.0693347	4.93	2.72	55.2	27	1.33	0.42	0.43	8.7	111	204	39.23	24.62	33.46	127.49	127.49	72.22	0.08	4.1	2.28	4.22
1094295	1	50-59	21.63	120	70	ⅢB	1	3	2	1	1	1	1	1	0	3	14.7	0.10625	9.59375	32.6187	14.3522	201.01	0.01375	0.0829066	6.68	3.4	51	32	2.14	0.44	0.97	22.8	117	307	41.01	13.94	18.52	156.57	156.57	55.32	0.07	4.3	2.41	9.59
1094351	1	60-69	17.75	156	98	IIB	0	0	0	1	0	0	0	1	0	7	15.05	0.157658	10.991	38.4685	11.1559	149.2	0.0130631	0.091623	5.32	3.5	65.7	22.2	1.18	0.29	0.31	5.8	100	244	38.2	17	11	146	146	112	0.08	4.2	2.24	4.79
1094366	1	40-49	29.07	130	90	ⅢC	0	0	0	1	0	0	0	1	2	8	31.6	0.227108	8.85542	33.3849	13.354	131.8	0.0240964	0.0772541	5.18	3.77	72.8	16.6	0.86	0.4	0.41	10.3	150	147	48.8	33	51	192	192	103	0.07	4.2	2.6	5.25
1095331	2	50-59	21.36	141	81	Ⅰ	0	0	0	1	0	0	0	1	0	1	4.15	0.147727	4.81818	15.6591	5.32409	151.9	0.0154545	0.0775656	4.81	3.25	67.6	22	1.06	0.34	0.44	9.2	102	106	41.9	21	12	157	157	68	0.09	4.5	2.3	4.57
1095347	1	50-59	23.59	120	68	Ⅳa	1	3	2	0	0	0	1	1	1	2	9.2	0.0967509	7.76173	20.8014	8.32058	185.6	0.0144404	0.0569002	4.48	2.68	59.8	27.7	1.24	0.4	0.25	6.3	147	215	47.1	26	34	162	162	72	0.06	4.8	2.54	6.03
1095670	2	50-59	25.64	130	80	ⅣC	0	0	0	0	0	0	0	1	1	4	18.28	0.3584	23.92	107.162	48.2227	112.45	0.036	0.0896897	5.78	4.48	77.5	12.5	0.72	0.45	0.2	6	127	299	49.95	18.48	10.98	206.08	206.08	104.83	0.06	4.3	2.57	5.23
1095745	1	50-59	24.21	120	80	IIB	0	0	0	1	0	0	0	1	0	4	21	0.235644	10.0495	47.8356	25.3529	144.5	0.0262376	0.109425	6.98	4.76	68.2	20.2	1.41	0.53	0.19	6.1	134	203	43.5	14	14	119	119	93	0.09	4.6	2.37	4.16
1096201	1	60-69	22.86	120	70	Ⅲc	0	0	0	0	0	0	1	1	1	8	35.44	2.08537	81.7073	698.598	607.78	63.4	0.212195	0.199301	9.87	8.55	86.6	4.1	0.4	0.87	0.17	6.4	122	335	42.9	29	30	487	487	71	0.12	5.1	2.43	4.92
1096383	1	40-49	22.49	121	78	ⅢB	0	0	0	0	0	0	1	1	1	4	19.6	0.350595	11.7857	69.4179	41.6507	131.6	0.0357143	0.123739	7.97	5.89	73.9	16.8	1.34	0.6	0.11	1.4	173	198	47.6	22	22	185	185	76	0.06	3.6	2.58	5.27
1096636	1	60-69	25.95	166	96	ⅡA	1	2	2	1	1	0	0	1	0	4	17	0.12549	6.07843	19.451	8.55843	172.04	0.0172549	0.0718455	5.06	3.2	63.2	25.5	1.29	0.44	0.56	8.8	130	155	44.54	19.92	6.47	154.97	154.97	102.75	0.04	3.9	2.24	5.69
1097044	1	60-69	28.4	146	63	ⅡB	1	1	1	1	1	1	0	1	0	4	14.2	0.184397	11.3475	29.5035	10.0312	102.02	0.0241135	0.0824873	3.55	2.6	73.2	14.1	0.5	0.34	0.25	5.5	91	160	31.52	13.99	7.44	159.77	159.77	112.17	0.04	3.4	2.15	4.87
1097056	1	30-39	18.36	115	70	IIIa	0	0	0	0	0	1	1	1	0	5	20	0.0712821	7.20513	20.0303	11.0166	236.4	0.0141026	0.0671498	5.74	2.78	48.5	39	2.24	0.55	0.15	2.2	135	281	41.4	19	17	128	128	82	0.06	4.5	2.47	4.7
1097293	1	50-59	21.3	143	89	IVb	0	0	0	1	1	0	1	1	0	4	13.4	0.227354	11.435	57.9753	32.4662	161.03	0.0251121	0.102362	7.46	5.07	67.9	22.3	1.66	0.56	0.18	2.9	142	255	49.53	55.66	78.54	243.43	243.43	57.98	0.07	3.8	2.49	6.27
1097342	1	60-69	25.5	120	70	I	0	0	0	1	0	1	1	1	0	4	21.2	0.0572626	5.47486	11.2235	5.8362	224.56	0.0145251	0.0449956	4.22	2.05	48.6	35.8	1.51	0.52	0.11	2.4	145	196	45.56	20.83	20.98	153.61	153.61	73.26	0.06	4	2.38	5.27
1097435	1	50-59	26.08	112	74	ⅢC	0	0	0	0	0	1	1	1	1	5	24.5	0.100735	6.69118	18.3338	9.90026	180.3	0.0198529	0.061851	4.85	2.74	56.6	27.2	1.32	0.54	0.09	5.1	159	182	44.3	44.32	35.04	228.82	228.82	78.92	0.07	5.1	2.46	5.36
1097667	2	50-59	17.1	127	89	Ⅳ	0	0	0	1	0	0	0	1	0	5	13	0.411864	30	145.8	46.656	99	0.0271186	0.1215	5.95	4.86	81.6	11.8	0.7	0.32	0.1	4	104	354	40	12	7	186	186	64	0.07	4.3	2.33	5.37
1097771	2	20-29	18.67	100	65	IIIc	0	0	0	0	0	0	0	1	0	6	21.75	0.0538642	6.60422	15.1897	7.29105	256.12	0.0112412	0.0539653	5.06	2.3	45.4	42.7	2.16	0.48	0.19	4.7	111	282	42.62	13.65	8.63	118.97	118.97	48.99	0.12	3.5	2.33	4.52
1097968	1	30-39	24.62	132	87	Ⅲc	0	0	0	1	0	1	1	1	0	7	35.875	0.297436	11.9658	83.2821	77.4523	161.2	0.0397436	0.157466	10.82	6.96	64.3	23.4	2.53	0.93	0.34	4.1	151	280	44.2	26	28	158	158	74	0.07	4.2	2.35	5.28
1098050	2	60-69	23.05	120	65	ⅡB	1	2	2	0	1	0	0	1	0	1	4.4	0.192174	13.2174	29.2104	16.9421	94.52	0.0504348	0.0596975	3.23	2.21	68.3	11.5	0.37	0.58	0.21	4.1	110	152	37.02	20.7	15.3	173.89	173.89	79.44	0.09	4.1	2.31	4.75
1098299	1	40-49	22.77	111	69	ⅣB	0	0	0	0	1	0	0	1	0	2	9.4	0.103503	8.12102	26.3933	10.8213	194.05	0.0130573	0.0877193	5.77	3.25	56.3	31.4	1.81	0.41	0.29	4.8	147	255	37.05	15.93	13.59	188.38	188.38	50.81	0.11	3.9	2.15	9.49
1098319	1	60-69	23.51	120	70	ⅢA	0	0	0	0	1	0	1	1	0	3	14.1	0.124242	7.87879	22.6121	15.6024	155.7	0.0298701	0.071393	5.58	2.87	51.5	23.1	1.29	0.69	0.7	12.5	136	182	40.2	18.48	13.93	151.08	151.08	75.44	0.04	4.3	2.35	4.37
1099167	1	60-69	18.65	120	70	Ⅳb	1	3	2	0	0	1	1	1	1	4	14.4	0.6425	19.5	150.345	103.738	97.27	0.0575	0.206869	9.83	7.71	78.5	12	1.18	0.69	0.36	3.9	126	234	37.27	36.08	23.21	546.79	546.79	72.76	0.04	3.8	2.11	3.76
1099205	1	50-59	23.88	117	68	ⅢC	0	0	0	0	1	1	1	1	0	2	7.2	0.238095	15.1852	68.3333	44.4167	133.2	0.0343915	0.116279	6.56	4.5	68.6	18.9	1.24	0.65	0.14	2.1	148	287	38.7	16	16	268	268	58	0.1	4.4	2.39	6.49
1099245	2	60-69	30.13	136	72	Ⅳ	0	0	0	1	0	0	0	1	1	1	3.35	0.3375	12.7083	61.7625	62.3801	108.8	0.0701389	0.132065	6.87	4.86	70.8	14.4	0.99	1.01	0.01	0.2	88	183	36.8	22	24	203	203	56	0.06	3	2.14	5.51
1099335	1	50-59	20.28	122	76	Ⅳ	0	0	0	0	0	0	1	1	0	1	4.15	1.35942	69.7101	653.881	542.721	66.4	0.12029	0.294044	11.14	9.38	84.1	6.9	0.77	0.83	0.14	1.3	106	481	31.9	23	30	251	251	56	0.07	3.8	2.1	4.29
1099626	1	70-79	17.99	130	78	IIIB	0	0	0	0	0	1	1	1	1	5	16.5	0.659524	22.381	123.99	94.2328	76.3	0.0904762	0.161516	7.03	5.54	78.8	8.4	0.59	0.76	0.12	7.7	112	188	34.3	45	25	329	329	73	0.05	2.2	2.05	5.27
1099778	1	50-59	21.97	112	62	Ⅳa	0	0	0	0	0	1	1	1	1	4	19.2	0.0621749	3.92435	10.321	5.26373	250.6	0.0120567	0.0672634	6.1	2.63	43	42.3	2.58	0.51	0.35	7.7	103	166	39.1	22	13	163	163	87	0.07	4	2.28	4.77
1099980	2	40-49	17.91	110	65	ⅢB	0	0	0	0	1	1	0	1	0	5	15	0.0514825	6.84636	13.0765	3.13837	226.6	0.006469	0.046472	4.12	1.91	46.5	37.1	1.53	0.24	0.46	14.2	117	254	41.1	20	15	137	137	49	0.11	3.7	2.47	4.52
1100013	2	70-79	23.44	123	70	Ⅱc	0	0	0	1	0	0	0	1	0	6	17.64	0.187442	15.3488	61.8558	20.4124	148.1	0.0153488	0.0992611	5.77	4.03	69.9	21.5	1.24	0.33	0.07	3.8	86	330	40.6	14	9	175	175	62	0.1	3.8	2.22	5.82
1100276	1	50-59	22.67	150	96	ⅢB	1	2	2	1	1	1	1	2	0	1	3.2	0.189286	5.86735	21.7679	9.36018	136.88	0.0219388	0.0954218	5.26	3.71	70.5	19.6	1.03	0.43	0.17	3.4	123	115	38.88	44.6	22.69	228.47	228.47	78.36	0.04	3.5	2.3	4.68
1100384	1	50-59	22.65	120	70	ⅡA	1	2	2	0	0	0	1	1	0	5	23.5	0.143011	6.16487	24.5978	11.561	183.2	0.0168459	0.0913043	6.63	3.99	60.1	27.9	1.85	0.47	0.34	5.3	136	172	43.7	33	63	160	160	71	0.09	4.5	2.51	4.84
1100444	1	60-69	26.99	127	78	ⅢB	0	0	0	1	0	1	1	1	0	3	15.6	0.477778	4.36508	26.2778	42.3072	94.75	0.127778	0.189606	8.82	6.02	68.2	12.6	1.11	1.61	0.07	1.7	122	55	31.75	16.55	11.74	181.89	181.89	104.44	0.05	4	2.24	5.73
1100652	1	20-29	18.59	169	98	ⅢC	0	0	0	1	0	1	1	1	0	3	12	0.192417	6.4455	26.1687	13.8694	147.7	0.0251185	0.0962085	6.01	4.06	67.6	21.1	1.27	0.53	0.23	4.3	110	136	42.2	31	28	576	576	81	0.07	4.1	2.35	3.74
1100913	1	40-49	19.05	120	70	ⅡA	1	2	2	0	0	1	0	1	1	2	8.6	0.0645514	2.23195	6.58425	3.16044	274.74	0.0105033	0.0637976	6.68	2.95	44.2	45.7	3.05	0.48	0.38	6.3	149	102	46.24	30.41	26.43	181.24	181.24	80.73	0.05	3.7	2.35	4.47
1100914	1	60-69	18.83	120	70	ⅣB	0	0	0	0	0	1	1	1	1	4	18	0.0180043	2.64642	2.19653	1.42774	264.25	0.0140998	0.0245926	2.8	0.83	29.6	46.1	1.29	0.65	0.02	0.7	118	122	33.75	51.59	47.95	155.16	155.16	57.9	0.08	4.4	2.27	6.87
1100956	1	60-69	26.4	103	72	ⅢB	0	0	0	0	0	0	0	1	0	2	9.8	0.110943	7.28302	21.4121	8.13659	170.2	0.0143396	0.0779841	4.91	2.94	59.9	26.5	1.3	0.38	0.26	5.3	139	193	37.7	13	14	158	158	75	0.06	3.9	2.24	4.65
1100970	1	60-69	19.72	110	70	IV	1	2	2	1	0	0	0	1	0	3	13.5	0.26	12.1951	65	50.7	138.86	0.0380488	0.14659	7.82	5.33	68.1	20.5	1.6	0.78	0.11	1.9	127	250	36.36	48.22	25.26	617.7	617.7	54.05	0.1	3.8	2.28	4.14
1101144	2	60-69	20.4	96	65	Ⅳ	0	0	0	0	0	0	0	1	1	8	32	0.145635	9.24603	33.9329	13.5732	165.82	0.015873	0.0921647	6.15	3.67	59.6	25.2	1.55	0.4	0.14	13.6	113	233	39.82	54.42	68.03	219.65	219.65	64.11	0.08	4.2	2.5	4.29
1101151	1	50-59	21.67	136	95	ⅢA	0	0	0	1	1	1	1	1	0	5	26.25	0.469032	21.8065	158.533	101.461	115.31	0.0412903	0.192277	9.83	7.27	73.9	15.5	1.52	0.64	0.42	10.5	101	338	37.81	17.59	55.57	147.64	147.64	55.79	0.07	4.1	2.32	6.5
1101213	2	60-69	16.89	117	78	ⅢA	1	3	2	0	0	1	0	1	1	4	14	0.380124	19.2547	117.839	93.0924	114.1	0.0490683	0.182143	8.83	6.12	69.4	16.1	1.42	0.79	0.6	14.2	107	310	33.6	21	5	434	434	67	0.07	4	2.31	3.74
1101588	2	40-49	24.26	98	61	ⅢC	0	0	0	0	0	0	1	1	0	4	16	0.1788	12.88	57.5736	23.6052	167	0.0164	0.106429	6.92	4.47	64.6	25	1.73	0.41	0.21	5.4	98	322	42	14	13	174	174	47	0.08	4	2.27	4.78
1101620	2	30-39	22.94	112	68	ⅢB	0	0	0	0	0	0	0	1	0	1	4.1	0.22669	23.3452	148.709	95.1737	182.68	0.0227758	0.151019	10.51	6.37	60.6	28.1	2.95	0.64	0.39	3.7	116	656	42.18	16.43	16.51	154.59	154.59	58.58	0.04	4.1	2.49	4.77
1101635	2	30-39	19.22	104	67	Ⅳ	0	0	0	0	0	0	0	1	0	6	22.5	0.0724684	5.37975	12.3196	4.06547	196.79	0.010443	0.0590358	4.02	2.29	57	31.6	1.27	0.33	0.22	12.6	109	170	38.79	16.35	17.39	151.77	151.77	50.67	0.05	3.7	2.29	4.35
1101986	2	60-69	25.24	140	88	Ⅲb	1	2	2	1	0	0	0	1	1	2	9	0.0763251	7.17314	15.494	3.56362	179.1	0.00812721	0.0574468	3.39	2.16	63.7	28.3	0.96	0.23	0.06	1.9	136	203	37.6	19	30	201	201	61	0.07	3.4	2.27	4.23
1101986	2	60-69	25.64	126	76	Ⅲb	1	2	2	0	0	0	0	1	1	2	9.2	0.0763251	7.17314	15.494	3.56362	179.1	0.00812721	0.0574468	3.39	2.16	63.7	28.3	0.96	0.23	0.06	1.9	136	203	37.6	19	30	201	201	61	0.07	3.4	2.27	4.23
1102036	1	40-49	25.96	120	70	ⅣA	0	0	0	0	0	0	1	1	0	4	18.4	0.208772	7.10526	33.8211	10.1463	152.41	0.0131579	0.123926	6.66	4.76	71.5	22.8	1.52	0.3	0.06	1.4	155	162	38.41	22.62	38.51	466.93	466.93	56.31	0.15	3.5	2.22	4.01
1102181	2	40-49	20.28	118	74	ⅣA	0	0	0	0	0	0	0	1	0	5	20	0.0733333	9.29825	19.4333	8.745	179.7	0.0157895	0.0561828	3.75	2.09	55.7	28.5	1.07	0.45	0.08	4	91	265	37.2	14	5	157	157	54	0.08	3.7	2.28	3.89
1102305	1	70-79	20.42	112	68	IIIB	0	0	0	0	0	1	1	1	0	4	14.76	0.120992	4.8855	15.487	8.8276	169.2	0.0217557	0.0829843	5.43	3.17	58.3	26.2	1.42	0.57	0.24	4.4	139	128	38.2	25	25	168	168	90	0.06	3.6	2.32	4.63
1102457	1	50-59	24.09	128	90	IIIb	0	0	0	1	0	1	1	1	0	5	24.6	0.0774603	2.85714	6.97143	2.02171	200.31	0.00920635	0.056996	4.13	2.44	59.1	31.5	1.3	0.29	0.08	2.2	125	90	42.81	21.57	23.13	128.86	128.86	68	0.06	3.7	2.4	5.42
1102618	1	30-39	22.27	120	70	IIIB	0	0	0	0	0	0	1	1	1	3	13.8	0.105983	6.0114	22.3624	14.0883	221	0.0179487	0.0817582	7.04	3.72	52.9	35.1	2.47	0.63	0.17	2.4	159	211	45.5	72	102	249	249	72	0.06	3.5	2.17	4.45
1102677	1	40-49	20.28	152	98	IIB	0	0	0	1	0	0	1	1	0	1	4.25	0.395775	14.2958	80.3423	58.6498	114.11	0.0514085	0.130364	7.88	5.62	71.3	14.2	1.12	0.73	0.34	4.3	141	203	43.11	9.28	10.32	170.48	170.48	79.1	0.07	3.3	2.39	3.84
1102726	2	60-69	18.67	110	68	IIIC	1	1	1	1	0	0	0	1	0	2	7.5	0.0213568	2.46231	2.09296	1.40229	237.8	0.0168342	0.0219072	2.64	0.85	32.2	39.8	1.05	0.67	0.08	2.4	118	98	38.8	42	22	266	266	50	0.1	3.7	2.36	4.31
1102731	2	60-69	22.77	120	70	IIIB	0	0	0	0	0	0	0	1	0	2	8.4	0.161576	9.65517	31.669	16.7846	146.08	0.0261084	0.0735756	5.43	3.28	60.3	20.3	1.1	0.53	0.53	10.6	141	196	44.58	36.01	27.7	210.11	210.11	57.77	0.08	4.3	2.45	4.45
1103147	1	60-69	21.8	140	73	ⅣB	1	3	2	1	0	1	1	1	1	2	7.9	0.191905	7	28.21	12.9766	153.48	0.0219048	0.0831271	5.94	4.03	67.9	21	1.25	0.46	0.59	6.4	111	147	48.48	13.39	11.95	127.25	127.25	61.66	0.05	4.1	2.44	5.43
1103147	1	60-69	22.05	106	56	ⅣB	1	3	2	1	0	1	1	1	1	2	9.8	0.191905	7	28.21	12.9766	153.48	0.0219048	0.0831271	5.94	4.03	67.9	21	1.25	0.46	0.59	6.4	111	147	48.48	13.39	11.95	127.25	127.25	61.66	0.05	4.1	2.44	5.43
1103158	1	40-49	20.83	128	78	ⅣA	0	0	0	0	0	1	1	1	0	4	17.2	0.212281	9.95614	48.1877	32.2858	158.99	0.029386	0.107579	7.38	4.84	65.5	22.8	1.68	0.67	0.2	4.5	142	227	44.99	33.42	29.55	183.28	183.28	60.52	0.09	3.8	2.37	5.08
1103259	1	60-69	26.3	140	80	IIIB	0	0	0	1	0	1	0	1	0	4	21.04	0.230846	8.85572	41.0905	30.8179	136.8	0.0373134	0.127824	7.06	4.64	65.8	20.1	1.42	0.75	0.2	2.8	112	178	36.3	15	5	196	196	55	0.08	3.4	2.26	4.85
1103761	2	50-59	22.07	120	70	IV	0	0	0	0	0	0	0	1	0	4	16.32	0.0433649	5.30806	9.71374	2.3313	245.58	0.0056872	0.0529208	3.7	1.83	49.4	42.2	1.56	0.24	0.07	1.5	98	224	34.58	12.42	5.38	156.26	156.26	56.12	0.07	3	2.18	4.44
1103802	2	60-69	18.96	117	70	ⅢB	0	0	0	0	0	0	1	1	1	3	12.6	0.127928	8.55856	24.3063	6.80577	150.64	0.0126126	0.0716448	4.18	2.84	68	22.2	0.93	0.28	0.38	10.1	113	190	39.64	15.93	12.16	163.48	163.48	49.13	0.07	3.7	2.28	4.07
1104169	1	50-59	24.46	111	68	Ⅱb	0	0	0	0	0	1	0	1	0	6	25.8	0.148485	11.342	38.903	14.0051	155.1	0.0155844	0.0866162	5.15	3.43	66.6	23.1	1.19	0.36	0.21	7.3	116	262	39.6	31	28	140	140	55	0.05	3.8	2.37	4.92
1104195	1	50-59	26.13	123	82	ⅢB	0	0	0	0	0	0	0	1	0	3	15	0.0493639	3.89313	7.55267	2.56791	234.1	0.0086514	0.0515957	4	1.94	48.4	39.3	1.57	0.34	0.19	5.9	130	153	37.6	18	23	128	128	74	0.07	4	2.21	4.3
1104224	1	60-69	26.3	110	75	ⅡA	0	0	0	1	0	1	1	1	1	4	21.04	0.453535	10.303	46.2606	19.4295	87.2	0.0424242	0.119098	5.55	4.49	80.9	9.9	0.55	0.42	0.15	3.6	144	102	37.7	21	24	189	189	52	0.08	3.5	2.08	11.13
1104935	2	50-59	22.77	126	70	IIIb	0	0	0	0	0	1	0	1	0	5	21	0.0867347	8.09524	20.6429	9.49571	184.88	0.0156463	0.0673178	4.53	2.55	56.2	29.4	1.33	0.46	0.22	4.7	103	238	37.88	24.6	16.08	224.8	224.8	45.66	0.1	3.6	2.07	4.01
1104959	1	70-79	23.95	126	75	IVa	0	0	0	0	0	1	1	1	0	8	34.2	0.164388	8.95683	40.9327	13.9171	183.8	0.0122302	0.102009	6.86	4.57	66.7	27.8	1.91	0.34	0.17	3.8	134	249	44.8	20	17	170	170	66	0.07	3.7	2.23	4.95
1104975	1	20-29	19.38	110	70	ⅡC	0	0	0	0	0	1	1	1	0	4	18.4	0.0756233	2.63158	7.18421	1.72421	231.61	0.0066482	0.0534142	4.88	2.73	55.9	36.1	1.76	0.24	0.12	3.3	171	95	51.11	44.25	46.08	198.08	198.08	74.72	0.04	4.5	2.62	4.72
1105458	1	60-69	25.16	108	80	Ⅳ	0	0	0	0	1	0	1	1	0	1	4.9	0.134049	12.3313	53.8877	38.2603	203.28	0.0217791	0.108491	7.76	4.37	56.4	32.6	2.53	0.71	0.21	2.5	122	402	40.28	12.12	8.49	262.69	262.69	95	0.07	4.2	2.27	3.93
1105471	1	50-59	22.49	118	68	IVa	0	0	0	0	0	1	1	1	0	5	24.5	0.114468	10.0426	27.0145	9.18492	167.8	0.0144681	0.0534791	4.69	2.69	57.4	23.5	1.1	0.34	0.54	11.5	138	236	50.3	77	130	915	915	71	0.08	4.7	2.57	5.12
1105620	1	50-59	30.43	120	70	ⅡB	1	2	2	1	1	1	1	1	0	3	13.5	0.0596859	2.67016	6.08796	2.49606	232.9	0.010733	0.0544153	4.69	2.28	48.7	38.2	1.79	0.41	0.24	5.1	144	102	41.9	40	66	198	198	58	0.11	4.1	2.46	4.88
1105652	2	50-59	21.48	112	68	ⅡB	0	0	0	0	1	0	0	1	0	7	30.1	0.065285	6.89119	17.3658	7.4673	232.5	0.0111399	0.0637975	5.13	2.52	49.1	38.6	1.98	0.43	0.19	6.6	121	266	39.5	20	16	139	139	45	0.14	4.2	2.4	4.69
1105766	2	50-59	25.39	138	88	Ⅳa	0	0	0	1	1	0	0	1	0	5	23.5	0.0474684	3.98734	5.98101	0.897152	201.62	0.00474684	0.0343879	2.5	1.5	60	31.6	0.79	0.15	0.12	4.8	123	126	43.62	18.24	12.81	146.51	146.51	62.94	0.12	3.9	2.38	4.54
1105924	2	60-69	22.94	130	70	IIIC	0	0	0	1	0	0	0	1	0	1	4.1	0.0710811	5.94595	15.6378	7.19341	225.8	0.0124324	0.0644608	5.22	2.63	50.3	37	1.93	0.46	0.25	6.7	138	220	40.8	15	6	171	171	70	0.06	3	2.39	4.4
1106109	1	50-59	21.16	121	78	ⅣA	0	0	0	0	0	0	0	1	0	2	9.1	0.0589506	5.06173	9.6679	2.03026	209.6	0.00648148	0.0401261	3.15	1.91	60.6	32.4	1.02	0.21	0.01	0.7	100	164	47.6	18	8	186	186	76	0.06	4.3	2.43	5.89
1106398	2	70-79	19.23	112	60	III	0	0	0	1	1	0	0	2	0	1	1.63	0.127576	5.0303	21.1776	6.9886	203.9	0.01	0.108226	7.04	4.21	59.7	33	2.32	0.33	0.31	7.4	128	166	38.9	21	11	184	184	72	0.09	3.4	2.12	5.58
1106574	1	40-49	20.96	118	67	ⅣA	0	0	0	0	0	1	1	1	0	6	27.3	0.148729	9.57627	33.6127	22.1844	156.56	0.0279661	0.091027	6.01	3.51	58.4	23.6	1.42	0.66	0.17	7.4	128	226	38.56	32.16	40.33	155.33	155.33	56.21	0.08	3.8	2.19	4.61
1106673	2	40-49	25.33	120	70	ⅣA	1	1	1	0	0	0	0	1	2	1	4.2	0.12107	7.59197	27.4829	14.0163	194.1	0.0170569	0.0811659	6.53	3.62	55.4	29.9	1.95	0.51	0.27	7.5	143	227	44.6	25	25	294	294	59	0.1	4.4	2.41	7.06
1106791	1	50-59	18.94	118	75	IIB	0	0	0	0	0	1	1	1	0	4	18.4	0.0459584	3.51039	6.98568	3.00384	267.45	0.00993072	0.0390579	4.43	1.99	44.9	43.3	1.92	0.43	0.14	4.1	173	152	50.95	19.05	10.17	173.44	173.44	85.85	0.07	4.1	2.42	4.07
1106894	2	60-69	25.63	140	80	IVa	0	0	0	1	0	0	0	1	0	3	13.2	0.0802985	7.43284	19.9943	8.19767	206	0.0122388	0.0698701	5.11	2.69	52.6	33.5	1.71	0.41	0.29	9.1	108	249	38.5	16.81	9.84	139.39	139.39	53.79	0.1	4.3	2.16	4.05
1107017	1	20-29	18	120	70	ⅢB	1	3	2	0	0	1	1	1	0	2	8.2	0.4504	40.32	227.002	170.251	99.1	0.06	0.153825	7.5	5.63	75.1	12.5	0.94	0.75	0.14	1.9	135	504	36.6	16	17	144	144	62	0.05	4	2.27	4.71
1107084	2	80-89	23.31	130	70	Ⅳb	1	1	1	0	0	0	0	1	0	2	4.6	0.182569	14.4037	57.3266	24.6504	145.97	0.0197248	0.107655	5.86	3.98	68	21.8	1.28	0.43	0.14	2.4	102	314	36.97	41.82	28.28	328.24	328.24	46.48	0.08	4.5	2.23	5.35
1107206	1	30-39	34.17	120	70	ⅣB	0	0	0	0	0	1	1	1	0	4	14.4	0.192742	7.78226	37.1992	40.5471	166.23	0.0439516	0.11319	7.94	4.78	60.2	24.8	1.97	1.09	0.07	0.9	149	193	42.23	43.98	39.99	190.29	190.29	74.35	0.06	3.8	2.36	4.92
1107241	1	50-59	23.34	110	60	IIa	1	2	2	1	0	1	1	1	0	5	25.5	0.43314	20.2326	150.733	138.674	119.34	0.0534884	0.223455	10.51	7.45	70.8	17.2	1.81	0.92	0.44	15.5	102	348	33.34	20.68	27.03	102.58	102.58	82.37	0.07	4.5	2.32	4.43
1107411	1	60-69	23.11	118	67	ⅡB	0	0	0	0	0	1	1	1	0	4	18.76	0.0877888	5.9736	15.8898	16.8432	194.8	0.0349835	0.0614319	5.67	2.66	46.9	30.3	1.72	1.06	0.18	5.9	160	181	43.3	45.59	70.12	164.57	164.57	67.67	0.07	4.1	2.26	4.77
1107551	1	40-49	19.84	127	80	ⅡB	0	0	0	0	0	1	1	1	1	1	4.5	0.254938	16.2963	67.3037	32.3058	120.1	0.0296296	0.105627	5.73	4.13	72.1	16.2	0.93	0.48	0.17	3	107	264	39.1	28	17	135	135	109	0.04	4.1	2.2	5.05
1107566	1	50-59	20.94	114	65	ⅢA	0	0	0	1	1	1	1	1	0	4	18	0.214146	8.53659	37.4756	21.3611	148.6	0.0278049	0.0952278	6.6	4.39	66.5	20.5	1.35	0.57	0.64	9.7	156	175	46.1	26	19	228	228	63	0.1	4.1	2.37	7.62
1107658	1	50-59	24.61	123	76	IIB	0	0	0	1	0	0	1	1	0	4	19.2	0.144805	4.12338	18.3903	17.4707	192.7	0.0308442	0.115245	8.12	4.46	55	30.8	2.5	0.95	0.23	3.8	108	127	38.7	22	19	162	162	104	0.05	4.4	2.27	5.78
1107737	1	70-79	22.23	118	70	IIIB	0	0	0	1	0	0	0	1	0	4	13.2	0.085259	16.8127	35.9793	21.5876	159.9	0.0239044	0.0622093	3.87	2.14	55.3	25.1	0.97	0.6	0.15	4.5	68	422	34.4	20	14	220	220	66	0.13	4.4	2.06	3.66
1107743	1	50-59	23.46	120	60	Ⅳ	0	0	0	1	0	1	1	1	1	7	33.95	0.307285	11.9868	55.6185	20.0227	118.3	0.0238411	0.108411	6.21	4.64	74.8	15.1	0.94	0.36	0.22	3.5	123	181	42.8	28	32	163	163	61	0.08	4	2.37	4.89
1107865	2	60-69	24.65	114	72	ⅢCDukeC	0	0	0	1	0	0	0	1	0	8	35.2	0.131081	10.2252	29.7554	14.2826	152.6	0.0216216	0.0699519	4.86	2.91	59.9	22.2	1.08	0.48	0.37	7.6	116	227	41.6	17.65	13.5	181.7	181.7	47.75	0.1	3.9	2.32	5.54
1107958	1	70-79	26.53	120	70	IIB	0	0	0	0	0	1	1	1	0	6	29.1	0.117284	6.83128	19.4691	12.4602	158.78	0.0263374	0.0764485	4.73	2.85	60.3	24.3	1.15	0.64	0.11	2.2	140	166	37.28	18	12.87	173.54	173.54	63.41	0.06	4.6	2.26	5.02
1107970	2	50-59	25.39	139	80	IVa	0	0	0	0	0	0	0	1	1	2	4.67	0.0936508	5.63492	13.2984	4.25549	163.3	0.0126984	0.0632708	3.81	2.36	62	25.2	0.96	0.32	0.15	3.9	86	142	37.3	15	7	134	134	60	0.1	3.7	2.19	4.92
1108131	2	50-59	16.65	102	60	IIB	0	0	0	0	1	0	0	1	0	6	20.4	0.1352	6.36	21.4968	7.73885	164.85	0.0144	0.0848181	5.12	3.38	66	25	1.28	0.36	0.21	4.3	124	159	39.85	16.59	24.64	139.16	139.16	47.05	0.08	4.2	2.44	5.47
1108151	1	50-59	24.09	121	78	ⅢC	1	1	1	0	0	1	1	1	0	7	30.1	0.151351	11.2162	25.1243	11.0547	109.2	0.0297297	0.0636364	3.37	2.24	66.4	14.8	0.5	0.44	0.19	5.1	137	166	35.2	25	27	151	151	72	0.05	3.9	2.14	4.06
1108190	1	60-69	18.08	120	70	ⅢB	1	3	2	0	0	1	1	1	1	2	3.85	0.0745981	2.89389	6.71383	2.75267	193.3	0.0131833	0.0613757	4.09	2.32	56.7	31.1	1.27	0.41	0.25	5.1	127	90	37.8	25	42	123	123	75	0.08	3.6	2.21	4.48
1108196	1	30-39	20.08	112	65	ⅢC	0	0	0	0	0	0	1	1	0	4	4.6	0.654545	17.438	138.109	103.582	98.4	0.0619835	0.208971	9.99	7.92	79.3	12.1	1.21	0.75	0.11	1.9	137	211	37.9	18	7	128	128	72	0.05	4.2	2.3	4.32
1108330	2	60-69	18.29	115	70	IIB	0	0	0	0	1	0	0	1	0	2	4.1	0.125161	5.03226	19.5252	8.98157	198.6	0.0148387	0.0889908	6.55	3.88	59.2	31	2.03	0.46	0.26	5	125	156	43.6	17	14	82	82	54	0.09	4	2.46	4.83
1108401	2	20-29	19.95	116	70	ⅣB	0	0	0	0	0	0	0	1	0	3	12.9	0.128571	10.8711	40.1143	30.0857	181.49	0.0261324	0.0971308	6.73	3.69	54.9	28.7	1.93	0.75	0.31	4.6	95	312	37.99	50.05	37.33	724.75	724.75	56.1	0.09	4.5	2.26	4.15
1108506	2	70-79	16.41	118	65	IIC	0	0	0	0	1	0	0	1	1	2	5.8	0.429457	13.7984	76.4434	35.9284	102.2	0.0364341	0.14695	7	5.54	79.1	12.9	0.9	0.47	0.05	0.9	113	178	37.7	15.27	6.03	268.78	268.78	64.47	0.08	2.9	2.15	5.72
1108558	1	70-79	19.83	130	88	ⅡB	0	0	0	1	0	1	1	2	0	1	3.15	0.134468	11.9149	37.6511	12.8014	153.91	0.0144681	0.0867893	4.69	3.16	67.4	23.5	1.1	0.34	0.09	1.9	106	280	36.41	14.11	12.02	152.08	152.08	78.02	0.06	3.9	2.29	5.64
1109014	1	60-69	19.27	130	80	ⅢC	0	0	0	0	0	0	1	1	0	6	29.22	0.284354	10.9524	45.781	26.0951	116.2	0.0387755	0.0978923	6.73	4.18	62.1	14.7	0.99	0.57	1.08	27.1	130	161	42.7	20	15	313	313	55	0.07	4.3	2.36	4.41
1109026	1	60-69	23.34	120	70	IIB	0	0	0	1	0	1	1	1	1	4	14	0.129598	7.18391	32.3994	26.5675	219.3	0.0235632	0.0995585	8.59	4.51	52.6	34.8	2.99	0.82	0.35	6.2	134	250	45.3	36	38	195	195	87	0.06	4	2.36	4.33
1109327	1	50-59	27.7	130	88	ⅢB	1	1	1	1	0	0	1	1	1	2	10.2	0.381132	22.7044	137.589	63.2908	124.1	0.0289308	0.135874	8.61	6.06	70.5	15.9	1.37	0.46	0.69	8	147	361	44.6	14	12	172	172	80	0.08	3.7	2.49	9.76
1109337	1	60-69	20.2	120	78	IVA	0	0	0	0	0	1	1	1	0	6	26.4	0.296209	12.4645	77.9028	40.5095	142.2	0.0246445	0.1703	8.71	6.25	71.8	21.1	1.84	0.52	0.13	3.8	103	263	36.7	10	8	134	134	69	0.06	4.2	2.27	5.13
1109448	1	60-69	21.94	126	78	IIIB	0	0	0	1	0	1	1	1	0	4	15.4	0.0854545	9.27273	26.1491	7.32175	204.8	0.00848485	0.0708543	5.4	2.82	52.2	33	1.78	0.28	0.7	25	123	306	39.8	23	16	226	226	70	0.11	4.3	2.34	4.58
1109717	1	40-49	23.24	121	72	Ⅱb-Ⅲ	0	0	0	0	0	0	0	1	0	3	13.8	0.0548463	3.52246	8.1721	6.78285	257.2	0.0196217	0.0507659	5.93	2.32	39.2	42.3	2.51	0.83	0.24	4	142	149	45.7	32	54	199	199	69	0.05	4.2	2.51	5.1
1109742	2	50-59	25.91	120	70	ⅡA	0	0	0	0	0	0	0	1	0	7	32.2	0.194872	15.4872	58.8513	22.952	140.9	0.02	0.0875576	5.84	3.8	65.1	19.5	1.14	0.39	0.49	9.2	129	302	43.4	18	19	214	214	55	0.08	3.7	2.51	5.62
1109837	2	60-69	18.97	101	68	ⅢB	0	0	0	0	0	0	0	2	0	3	11.55	0.0417284	4.8642	8.22049	2.63056	241.4	0.00790123	0.0434447	3.51	1.69	48.1	40.5	1.42	0.32	0.2	7.1	119	197	38.9	16	9	152	152	69	0.09	4.1	2.37	4.43
1109840	2	60-69	22.67	110	70	IIIB	0	0	0	1	0	0	0	2	0	3	12	0.0979381	5.60137	15.9639	7.3434	187.1	0.0158076	0.0685096	4.98	2.85	57.3	29.1	1.45	0.46	0.19	7	131	163	41.6	23	21	153	153	82	0.05	3.9	2.34	4.3
1109859	1	70-79	20.06	130	78	IVA	0	0	0	0	0	0	0	1	0	4	19.8	0.0725904	2.95181	7.11386	2.27643	209.5	0.00963855	0.0554023	4.52	2.41	53.4	33.2	1.5	0.32	0.28	11.2	127	98	43.5	38	32	204	204	75	0.07	4.2	2.45	4.67
1109969	2	60-69	26.22	110	68	ⅡB	0	0	0	1	0	1	1	1	0	5	20.2	0.055	5.14706	9.625	3.36875	208.3	0.0102941	0.0488251	3.53	1.87	53	34	1.2	0.35	0.2	7.4	114	175	38.3	21	16	147	147	52	0.12	4	2.35	4.37
1110110	1	60-69	23.66	115	74	IVA	0	0	0	0	0	1	1	1	1	4	19.4	0.204	8.28571	29.58	12.4236	126.8	0.024	0.0908397	5.26	3.57	67.8	17.5	0.92	0.42	0.25	8.9	124	145	39.3	22	17	157	157	95	0.06	3.6	2.25	5.29
1110126	1	50-59	24.68	126	87	Ⅱa	0	0	0	0	0	0	0	1	0	4	20.8	0.139145	5.88816	24.9069	8.46835	192.2	0.0111842	0.105224	6.72	4.23	62.9	30.4	2.04	0.34	0.08	1.5	129	179	40.2	11	5	108	108	94	0.06	3.9	2.38	4.46
1110497	1	30-39	213.02	120	78	IIIB	0	0	0	0	0	1	1	1	0	4	20.4	0.0579952	16.7542	40.7126	15.4708	245.8	0.00906921	0.0669421	5.39	2.43	45.1	41.9	2.26	0.38	0.27	9.7	106	702	36.3	24	32	130	130	52	0.08	4.4	2.34	4.62
1110706	1	60-69	26.13	110	70	ⅢB-Ⅳ	0	0	0	0	0	1	1	1	0	4	19.6	0.147289	7.86145	38.4425	16.1458	207.5	0.0126506	0.117831	8.16	4.89	59.9	33.2	2.71	0.42	0.08	1.5	160	261	41.5	18	18	170	170	71	0.08	4.4	2.32	4.44
1110737	1	40-49	21.34	120	70	IV	0	0	0	0	0	1	1	1	1	9	39.6	0.106515	4.23453	13.8469	6.23111	193.3	0.014658	0.0821608	5.66	3.27	57.7	30.7	1.74	0.45	0.27	9.7	139	130	39.8	21	22	189	189	62	0.07	4	2.36	4.1
1110851	1	60-69	25.47	149	81	ⅡA	1	2	2	1	0	1	1	1	1	2	10.4	0.428571	11.9048	64.2857	25.0714	104.9	0.0309524	0.128878	6.66	5.4	81	12.6	0.84	0.39	0.25	4.1	155	150	41.9	19	34	189	189	93	0.07	4.1	2.28	5.73
1110975	1	40-49	22.84	121	78	ⅢB	0	0	0	0	0	1	0	1	0	1	4.4	0.445402	22.4713	174.152	240.33	120.9	0.0793103	0.228614	11.3	7.75	68.6	17.4	1.97	1.38	0.19	1.7	117	391	33.9	57	17	539	539	76	0.05	3.8	2.27	4.36
1110980	1	40-49	22.66	128	76	ⅡB	0	0	0	0	0	1	0	1	0	2	8.6	0.490244	21.7073	87.2634	33.1601	84.5	0.0463415	0.0924138	5	4.02	80.4	8.2	0.41	0.38	0.06	4.6	148	178	43.5	12	10	200	200	94	0.06	3.6	2.37	4.49
1111073	1	50-59	25.71	110	70	IIIB	0	0	0	0	0	1	1	1	0	3	14.7	0.501	15.3	76.653	113.446	84.5	0.148	0.145217	7.27	5.01	68.9	10	0.73	1.48	0.29	10.1	111	153	34.5	17	17	176	176	96	0.04	2.9	2.09	6.85
1111159	2	60-69	22.21	115	65	Ⅲc	0	0	0	0	0	1	0	1	0	4	14	0.0236599	3.56747	4.56636	1.64389	306.3	0.00665434	0.0357542	3.77	1.28	34	54.1	2.04	0.36	0.19	7.8	103	193	35.8	18	9	175	175	66	0.06	3.7	2.27	4.32
1111229	1	40-49	21.09	107	72	ⅣB	0	0	0	0	0	1	0	1	0	2	8.6	0.0655556	5.58333	13.1767	5.79773	222.6	0.0122222	0.0553991	4.89	2.36	48.3	36	1.76	0.44	0.3	6.1	130	201	42.6	22	23	247	247	61	0.09	4	2.5	4.8
1111559	2	50-59	21.78	112	72	IIIB	0	0	0	0	0	0	0	1	0	5	15	0.114379	15.4902	54.2157	29.8186	195	0.0179739	0.0833333	6.04	3.5	58	30.6	1.85	0.55	0.26	6.8	130	474	42	36	42	201	201	61	0.07	4.4	2.47	4.13
1111753	2	50-59	17.83	110	70	ⅣA	0	0	0	0	0	0	0	1	0	3	10.5	0.261143	13.2	60.324	27.749	129.1	0.0262857	0.109856	6.28	4.57	72.8	17.5	1.1	0.46	0.48	16.5	101	231	41.6	16	11	149	149	62	0.09	4.5	2.5	4.07
1111769	2	40-49	20.28	110	70	ⅢC	0	0	0	1	0	0	0	1	0	8	32	0.278191	26.4894	138.539	55.4157	137	0.0212766	0.121628	7.3	5.23	71.6	18.8	1.37	0.4	0.31	4.8	84	498	43	15	14	136	136	67	0.07	4.7	2.61	5.04
1111851	1	50-59	23.03	110	85	ⅣA	0	0	0	0	0	0	0	1	0	3	14.4	0.1	4.87952	16.2	11.988	201.6	0.0222892	0.0932584	6.36	3.32	52.2	33.2	2.11	0.74	0.77	6.8	126	162	35.6	24	18	361	361	75	0.08	4.1	2.35	4.26
1112004	1	50-59	24.91	110	69	ⅣA	0	0	0	1	0	1	1	1	0	2	10.2	0.140727	10.2909	39.8258	15.1338	177.2	0.0138182	0.0974811	6.58	3.87	58.8	27.5	1.81	0.38	0.74	14.4	131	283	39.7	17	9	209	209	92	0.08	4.2	2.48	4.32
1112063	1	60-69	21.22	121	78	ⅡA	0	0	0	0	0	1	1	1	1	2	8.4	0.596	15.36	114.432	112.143	102.6	0.0784	0.185786	10.21	7.45	73	12.5	1.28	0.98	0.41	8.4	124	192	40.1	14	6	202	202	57	0.06	3.7	2.36	4.22
1112416	1	30-39	18.07	114	66	Ⅳa	0	0	0	0	0	1	0	1	0	1	3.96	0.239073	24.1722	87.2616	41.8856	119	0.0317881	0.0829885	5.1	3.61	70.8	15.1	0.77	0.48	0.21	4.1	90	365	43.5	15	10	168	168	76	0.05	3.7	2.41	4.29
1112480	1	50-59	22.99	120	70	ⅢB	0	0	0	0	0	1	1	1	1	2	9.36	0.0929688	6.19792	22.1266	12.8334	235.5	0.0151042	0.082069	7.43	3.57	48.1	38.4	2.85	0.58	1.57	28	142	238	43.5	23	12	184	184	126	0.05	3.9	2.58	5.24
1112508	1	50-59	21.51	107	73	ⅢC	0	0	0	1	1	0	1	1	0	1	4.6	0.343684	29.1053	190.057	153.946	140	0.0426316	0.145111	9.32	6.53	70	19	1.77	0.81	0.12	2.9	132	553	45	42	140	174	174	81	0.08	4.8	2.57	6.3
1112520	1	40-49	24.69	110	68	ⅣA	0	0	0	1	0	1	1	1	1	4	16.32	0.0878261	6.34783	19.2339	13.2714	214.8	0.02	0.0716312	6.08	3.03	49.9	34.5	2.1	0.69	0.17	5.7	147	219	42.3	52	69	175	175	74	0.07	4	2.46	4.9
1112822	1	60-69	16.37	110	70	ⅢC	0	0	0	0	0	1	0	1	1	2	8.6	0.0918819	8.19188	20.3978	6.93525	172.2	0.0125461	0.0678474	4.21	2.49	59	27.1	1.14	0.34	0.24	5.4	107	222	36.7	18	24	221	221	49	0.12	3.9	2.36	4.21
1112845	1	20-29	17.63	112	68	IV	1	2	2	0	0	1	1	1	1	2	9	0.0946203	5.94937	17.7886	12.0963	199.4	0.021519	0.0722222	5.63	2.99	53.1	31.6	1.78	0.68	0.24	4.4	154	188	41.4	35	40	191	191	59	0.09	4	2.38	3.84
1112972	1	50-59	28.39	116	78	Ⅳa-b	0	0	0	0	0	0	1	1	0	4	21.4	0.141611	8.45638	35.6859	24.9801	191.5	0.0234899	0.0992941	7.75	4.22	54.5	29.8	2.31	0.7	0.88	16.8	136	252	42.5	24	24	172	172	92	0.05	4.3	2.44	4.48
1113252	1	70-79	23.5	107	68	ⅡC	0	0	0	0	0	1	1	1	0	6	28.4	0.23242	14.9772	76.2338	31.2559	151.9	0.0187215	0.120047	7.29	5.09	69.9	21.9	1.6	0.41	0.3	5.9	135	328	42.4	13	14	139	139	71	0.05	4	2.32	4.47
1113281	1	70-79	20.2	120	75	ⅢB	0	0	0	1	0	1	1	1	0	9	27	0.392248	19.7674	100.023	49.0114	108.8	0.0379845	0.114221	6.6	5.06	76.7	12.9	0.85	0.49	0.22	13.1	137	255	44.3	30	20	290	290	78	0.07	4.4	2.43	4.79
1113317	1	60-69	21.64	110	68	Ⅳa	0	0	0	0	0	1	1	1	0	2	8.2	0.0828571	14.1429	32.8114	17.3901	177.7	0.0189286	0.0615385	4.43	2.32	52.3	28	1.24	0.53	0.33	8.9	87	396	37.7	31	22	183	183	59	0.1	4	2.25	4.17
1113407	2	60-69	27.77	127	80	Ⅳa	0	0	0	0	0	0	0	1	0	4	16.8	0.0438636	5.84091	11.273	4.73464	258.5	0.00954545	0.0501299	4.91	1.93	39.3	44	2.16	0.42	0.31	7.3	113	257	38.5	17	7	276	276	60	0.08	4.3	2.43	4.69
1113409	1	50-59	18.07	110	70	ⅢB-C	0	0	0	0	0	0	1	1	0	2	9	0.304965	19.4326	83.5603	51.8074	108.7	0.0439716	0.112565	5.96	4.3	72.1	14.1	0.84	0.62	0.43	9.2	112	274	38.2	15	9	148	148	77	0.09	4	2.37	4.93
1113451	1	60-69	23.05	102	70	Ⅱ	0	0	0	0	0	1	1	1	0	2	9.2	0.263721	10.8837	61.7107	47.5172	144.8	0.035814	0.152011	8.45	5.67	67.2	21.5	1.82	0.77	0.28	5.3	131	234	37.3	47	77	359	359	81	0.05	4.6	2.39	3.94
1113648	1	50-59	17.67	118	85	ⅡA	0	0	0	0	0	0	1	1	0	6	22.8	0.109006	8.4472	29.6497	14.8248	196	0.015528	0.100286	6.53	3.51	53.7	32.2	2.1	0.5	0.44	6.9	105	272	35	13	5	146	146	72	0.07	3.9	2.27	4.58
1113702	2	60-69	17.93	102	66	Ⅳ	0	0	0	0	0	0	0	1	0	6	12.6	0.20219	7.62774	42.2577	13.5225	184.6	0.0116788	0.116387	8.25	5.54	67.1	27.4	2.26	0.32	0.14	5.3	140	209	47.6	18	9	193	193	50	0.08	4.5	2.5	5.31
1113729	1	40-49	26.03	120	80	ⅣB	0	0	0	0	1	1	1	1	1	6	29.4	0.266489	11.1702	55.9628	36.3758	139.7	0.0345745	0.109628	7.23	5.01	69.2	18.8	1.36	0.65	0.36	9.8	140	210	45.7	19	25	190	190	82	0.05	4	2.5	5.02
1113874	2	60-69	20.55	108	62	ⅢB	0	0	0	0	0	0	0	1	0	5	22.25	0.191342	15.368	67.9264	34.6425	154.2	0.0220779	0.114212	6.66	4.42	66.3	23.1	1.54	0.51	0.26	5.9	96	355	38.7	26	21	211	211	54	0.09	3.7	2.25	5.15
1113979	2	50-59	17.04	102	65	ⅢB	0	0	0	0	0	0	0	1	0	3	9.9	0.0316703	4.77223	6.96746	3.20503	265.8	0.00997831	0.0413598	3.8	1.46	38.3	46.1	1.75	0.46	0.12	4.1	128	220	35.3	31	24	233	233	66	0.06	4	2.34	3.84
1114042	2	60-69	22.06	110	70	ⅢB	1	2	2	0	0	0	0	1	1	6	24.6	0.0465438	5.04608	10.1931	3.56758	260	0.00806452	0.0469767	4.45	2.02	45.3	43.4	1.93	0.35	0.3	9.6	132	219	43	23	16	189	189	53	0.06	4	2.52	4.9
1114089	2	70-79	20.89	120	68	ⅢA	0	0	0	0	0	0	0	1	1	8	31.2	0.188889	12.6111	42.8778	21.4389	134.1	0.0277778	0.0770975	4.94	3.4	68.9	18	0.89	0.5	0.11	4.7	136	227	44.1	18	12	272	272	55	0.05	4.5	2.49	4.32
1114197	2	40-49	20.94	120	70	IVA	0	0	0	0	0	0	0	1	0	8	36	0.0637333	6.66667	15.9333	5.89533	227.6	0.00986667	0.059601	4.56	2.39	52.4	37.5	1.71	0.37	0.1	2.3	104	250	40.1	17	10	118	118	42	0.06	4.2	2.36	3.98
1114305	2	60-69	27.34	114	66	ⅢB	1	1	1	1	0	0	0	1	1	3	14.625	0.65619	22.8571	157.486	96.0663	90.9	0.0580952	0.179427	8.48	6.89	81.2	10.5	0.89	0.61	0.13	1.7	111	240	38.4	70	85	931	931	58	0.07	4	2.3	5.08
1114317	2	60-69	21.83	110	68	ⅡA	1	3	2	0	0	0	0	1	0	2	8.7	0.459615	17.3077	124.096	79.4215	118.4	0.0410256	0.177475	9.44	7.17	75.9	15.6	1.47	0.64	0.29	2.7	119	270	40.4	28	12	304	304	49	0.04	3	2.4	4.44
1114502	1	50-59	20.82	115	68	ⅡA-ⅣA	0	0	0	0	0	1	0	1	0	2	8.78	0.170356	10.3557	44.6332	31.6896	174.9	0.0280632	0.0890496	7.08	4.31	60.9	25.3	1.79	0.71	0.3	4.8	165	262	48.4	52	20	251	251	70	0.06	3.5	2.67	4.92
1114645	2	70-79	23.73	123	76	ⅣA	0	0	0	0	0	0	0	1	1	2	5.62	0.165942	14.7826	67.7043	46.716	178.8	0.025	0.112255	8.19	4.58	56	27.6	2.26	0.69	0.6	7.3	99	408	40.8	38	20	1187	1187	67	0.04	4.4	2.45	4.51
1114732	1	50-59	21.48	102	78	ⅢB	1	1	1	0	0	1	1	1	0	3	12.9	0.230952	7.04762	34.181	16.7487	148.9	0.0233333	0.110478	6.91	4.85	70.2	21	1.45	0.49	0.71	12.8	147	148	43.9	24	19	158	158	70	0.04	3.9	2.46	4.59
1114858	1	60-69	21.5	110	70	ⅡA	0	0	0	0	0	1	1	1	0	8	33.6	0.0881029	9.54984	26.1666	11.775	199.4	0.0144695	0.0624146	5.11	2.74	53.6	31.1	1.59	0.45	0.2	8	108	297	43.9	17	11	145	145	60	0.1	4.9	2.49	4.27
1114891	1	50-59	21.08	110	70	ⅢB	0	0	0	0	1	1	1	1	0	5	21.75	0.109127	6.38889	17.5694	7.02778	170.7	0.015873	0.0615213	4.25	2.75	64.7	25.2	1.07	0.4	0.04	1.5	136	161	44.7	20	11	207	207	81	0.04	4.3	2.48	4.52
1114969	1	40-49	22.35	132	89	ⅢB	0	0	0	0	0	1	1	1	0	2	8.2	0.136934	15.0871	59.2923	56.3277	181.9	0.033101	0.102344	7.17	3.93	54.9	28.7	2.06	0.95	0.2	3.2	126	433	38.4	29	32	209	209	60	0.05	4.3	2.49	4.03
1115003	1	60-69	23.51	118	80	ⅣA	0	0	0	0	0	1	1	1	0	11	52.25	0.6	32.9167	237	123.24	94.3	0.0433333	0.209913	8.86	7.2	81.2	12	1.06	0.52	0.18	6.1	103	395	34.3	37	58	192	192	62	0.07	3.5	2.17	5.09
1115021	2	50-59	22.64	92	60	ⅢA	0	0	0	0	1	0	0	1	0	2	8.4	0.0753388	6.20596	17.2526	7.24608	222.7	0.0113821	0.0727749	5.31	2.78	52.3	36.9	1.96	0.42	0.13	5.2	129	229	38.2	15	11	142	142	65	0.08	4.2	2.55	4.86
1115218	1	50-59	20.31	110	70	IVA	0	0	0	0	1	1	1	1	0	6	25.2	0.0723926	6.13497	14.4785	4.63313	200.7	0.00981595	0.0625995	4.08	2.36	57.9	32.6	1.33	0.32	0.14	7.5	101	200	37.7	17	24	128	128	72	0.12	4.2	2.34	4.28
1115534	2	50-59	22.48	120	70	ⅢB	1	1	1	0	0	0	0	1	0	2	9.1	0.150173	14.083	61.1204	25.0594	184.1	0.0141869	0.109596	6.86	4.34	63.2	28.9	1.98	0.41	0.16	5.5	103	407	39.6	19	26	160	160	58	0.09	3.7	2.2	5.17
1115631	1	50-59	20.9	110	70	IVb	0	0	0	0	0	1	1	1	1	1	4.5	1.50172	67.931	591.679	289.923	67	0.0844828	0.229211	10.35	8.71	84.2	5.8	0.6	0.49	0.77	6.5	133	394	38	25	13	350	350	65	0.06	4.1	2.75	4.26
1115945	1	50-59	25.14	130	72	IVA	0	0	0	0	0	1	1	1	0	4	20.4	0.0876344	15.8333	51.6167	34.067	229	0.0177419	0.075814	6.86	3.26	47.5	37.2	2.55	0.66	0.28	5.1	88	589	43	29	15	363	363	80	0.04	3.8	2.35	5.19
1115957	2	60-69	23.01	120	70	ⅢB	0	0	0	0	0	0	0	1	0	6	18.6	0.0638961	6.41558	15.7823	7.25988	229.9	0.0119481	0.0657754	4.91	2.46	50.1	38.5	1.89	0.46	0.08	1.7	100	247	37.4	19	9	135	135	66	0.06	4.1	2.3	4.38
1116015	1	40-49	23.6	120	70	IVa	0	0	0	0	0	0	1	1	1	4	21	0.107368	19.0526	58.3011	34.9806	187.6	0.0210526	0.0678492	5.44	3.06	56.3	28.5	1.55	0.6	0.21	4.5	122	543	45.1	57	46	1148	1148	78	0.06	5.3	2.6	4.64
1116046	1	50-59	23.34	110	70	IVa	1	3	2	0	0	1	1	1	1	2	9.1	0.0442656	6.29779	13.8551	6.37336	292.5	0.00925553	0.05	5.69	2.2	38.7	49.7	2.83	0.46	0.19	5.7	127	313	44	11	8	143	143	50	0.11	4.1	2.52	5.02
1116204	1	60-69	25.53	112	70	ⅣA	0	0	0	0	0	1	1	1	2	10	36	0.139502	13.0961	51.3367	20.0213	185.5	0.013879	0.0871111	6.33	3.92	61.9	28.1	1.78	0.39	0.19	4.8	94	368	45	32	18	258	258	82	0.06	4.6	2.52	4.9
1116210	1	50-59	24.44	138	80	ⅢB	0	0	0	0	0	1	1	1	0	8	39.8	0.18866	10.8591	59.6165	23.8466	189.4	0.0137457	0.125057	8.53	5.49	64.3	29.1	2.48	0.4	0.1	2	145	316	43.9	20	44	130	130	66	0.11	4.2	2.44	6.23
1116298	1	60-69	28.96	140	80	ⅡA	0	0	0	1	0	1	1	1	0	8	42	0.149321	7.05882	23.2941	9.31765	148.5	0.0180995	0.0868421	4.85	3.3	68.1	22.1	1.07	0.4	0.41	9.9	159	156	38	15	13	150	150	80	0.08	3.8	2.58	6.24
1116320	1	60-69	20.2	114	77	ⅡB	0	0	0	0	0	1	1	1	0	4	19.88	0.181614	12.2422	49.5807	27.2694	144.5	0.0246637	0.122727	6.15	4.05	65.9	22.3	1.37	0.55	0.15	2.4	117	273	33	34	13	507	507	63	0.1	4	2.25	4.31
1116395	1	50-59	22.65	118	78	ⅢB	0	0	0	0	0	1	1	1	0	4	19.4	0.107278	4.33544	14.6972	6.1728	197.2	0.0132911	0.0864796	5.88	3.39	57.7	31.6	1.86	0.42	0.15	2.6	126	137	39.2	29	45	167	167	80	0.07	3.9	2.36	4.96
1116506	1	70-79	19.92	126	78	Ⅳa-b	0	0	0	0	0	1	1	1	0	4	11.7	1.00667	46.3333	279.853	187.502	61.5	0.111667	0.191746	7.18	6.04	84.1	6	0.43	0.67	0.06	1.5	74	278	31.5	44	16	359	359	74	0.07	3.4	2.13	4.5
1116532	2	40-49	19.53	120	70	Ⅳb	0	0	0	0	0	0	0	1	0	10	41	0.449324	22.5	149.625	158.603	114.7	0.0716216	0.163391	9.39	6.65	70.8	14.8	1.39	1.06	0.22	5.4	126	333	40.7	42	9	308	308	47	0.06	4	2.31	4.26
1116764	2	50-59	26.75	120	70	ⅣC	0	0	0	1	1	0	0	1	1	8	34.4	0.744882	27.7165	262.198	251.71	97.5	0.0755906	0.278235	12.09	9.46	78.3	12.7	1.53	0.96	0.6	7.3	93	352	34	25	19	235	235	36	0.13	3.1	2.1	5.28
1116844	2	60-69	26.67	108	70	ⅣA	0	0	0	0	0	0	0	1	1	1	4.25	0.228226	10.9677	62.0774	33.5218	164.4	0.0217742	0.140099	8.7	5.66	65.2	24.8	2.16	0.54	0.11	4.7	109	272	40.4	21	26	185	185	58	0.07	3.9	2.63	4.84
1116873	1	60-69	21.26	123	78	Ⅳa	0	0	0	0	0	1	1	1	1	4	14.72	0.875385	38.7692	220.597	134.564	72.1	0.0938462	0.143687	6.92	5.69	82.3	6.5	0.45	0.61	0.11	3.3	97	252	39.6	34	20	514	514	72	0.07	4	2.37	5.36
1117040	1	50-59	20.76	130	80	IIA	0	0	0	0	0	1	1	2	0	1	5.25	0.1107	10.4115	28.007	9.52238	162.42	0.0139918	0.065738	4.15	2.69	64.8	24.3	1.01	0.34	0.14	2.7	146	253	40.92	35.98	52.85	167.81	167.81	63.07	0.09	4.3	2.44	4.7
1117092	1	50-59	20.7	130	82	ⅢB-Ⅳa	0	0	0	0	0	1	1	1	0	8	34	0.131004	12.2271	36.6812	12.1048	162.4	0.0144105	0.0626305	4.54	3	66	22.9	1.04	0.33	0.17	3.6	166	280	47.9	34	40	181	181	68	0.06	4.8	2.34	4.91
1117299	2	60-69	22.51	136	78	Ⅰ	0	0	0	0	0	0	0	1	0	2	8	0.0848875	7.42765	19.609	5.8827	197.61	0.0096463	0.0626929	4.44	2.64	59.4	31.1	1.38	0.3	0.33	7.4	145	231	42.11	66.13	58.01	353.22	353.22	45.52	0.11	4.2	2.45	5.04
1117315	2	60-69	20.89	106	64	ⅢB	1	2	2	0	0	0	0	1	0	2	7.8	0.0557333	5.84	12.2056	4.51607	225.1	0.00986667	0.0555851	4.11	2.09	50.9	37.5	1.54	0.37	0.2	3.9	117	219	37.6	15	6	133	133	48	0.06	4.1	2.42	5.37
1117329	1	40-49	20.2	110	70	Ⅲc	0	0	0	0	0	1	1	1	0	10	45	0.183265	14.1633	63.5931	30.5247	164.14	0.0195918	0.107829	7.11	4.49	63.1	24.5	1.74	0.48	0.4	9.9	149	347	41.64	28.14	59.99	122.23	122.23	69.33	0.07	4	2.41	4.36
1117333	1	50-59	24.86	128	80	ⅢC	0	0	0	1	0	1	1	1	0	8	39.2	0.126449	9.67391	33.762	10.1286	180.7	0.0108696	0.081733	5.68	3.49	61.5	27.6	1.57	0.3	0.46	8.3	135	267	42.7	20	32	156	156	52	0.08	3.7	2.48	5.18
1117566	1	60-69	24.39	118	67	ⅡA	1	2	2	0	0	1	1	1	0	3	13.5	0.328649	11.6757	70.9881	45.4324	135.17	0.0345946	0.142489	8.49	6.08	71.6	18.5	1.57	0.64	0.25	5.2	143	216	42.67	17.71	8.79	227.16	227.16	86.07	0.13	4.1	2.45	4.76
1117812	1	70-79	20.7	110	70	ⅣA	0	0	0	0	1	0	1	1	0	1	4.275	0.246304	16.1868	102.462	111.684	170.5	0.0424125	0.150714	10.46	6.33	60.5	25.7	2.69	1.09	0.22	4.8	141	416	42	19	10	353	353	83	0.08	4.3	2.58	4.62
1118124	1	50-59	27.55	132	78	ⅣA	1	3	2	1	0	1	1	1	1	4	20.8	0.189427	8.72247	37.5066	24.0042	156.12	0.0281938	0.100892	6.79	4.3	63.4	22.7	1.54	0.64	0.28	6	142	198	42.62	12.05	18.05	119.63	119.63	87.74	0.05	3.6	2.31	5.44
1118287	1	50-59	17.85	120	70	ⅢC	0	0	0	0	0	1	1	1	0	8	33.6	0.0588608	3.86076	10.7715	7.86321	273.9	0.0154008	0.0756098	7.09	2.79	39.3	47.4	3.36	0.73	0.26	3.5	129	183	36.9	14	10	172	172	58	0.07	4.3	2.45	5.3
1118290	1	40-49	20.31	110	70	ⅢC	0	0	0	0	0	0	1	1	0	6	26.4	0.046134	6.88144	12.3178	6.77478	238	0.0141753	0.0406818	3.94	1.79	45.4	38.8	1.53	0.55	0.06	1.8	106	267	44	27	23	189	189	62	0.09	4.2	2.54	4.54
1118315	1	50-59	22.84	110	70	Ⅳb	0	0	0	0	0	1	1	1	0	4	19	0.11391	8.15789	24.7184	8.15708	182.18	0.012406	0.0616104	4.74	3.03	63.9	26.6	1.26	0.33	0.13	2.8	137	217	49.18	21.65	17.85	270.1	270.1	79.07	0.07	4.3	2.34	4.52
1118396	2	60-69	22.37	128	66	ⅢB	0	0	0	0	1	0	1	2	0	2	9	0.0928389	6.9821	25.345	15.7139	232.95	0.0158568	0.0969292	7.19	3.63	50.5	39.1	2.81	0.62	0.18	3.9	111	273	37.45	9.77	5.95	147.04	147.04	52.84	0.11	4.2	2.25	6.84
1118488	2	60-69	22.64	124	76	Ⅲ	0	0	0	0	1	0	0	1	0	8	32.8	0.151682	6.29969	31.2465	26.247	196.9	0.0256881	0.148503	8.96	4.96	55.4	32.7	2.93	0.84	0.29	3.8	133	206	33.4	27	40	176	176	48	0.11	4.1	2.42	3.94
1118636	2	40-49	19.43	112	64	ⅣA	0	0	0	0	0	0	0	1	0	8	33.6	0.292248	14.7287	55.5271	19.4345	103.5	0.0271318	0.0966667	5.13	3.77	73.5	12.9	0.66	0.35	0.4	9.5	110	190	39	18	12	131	131	40	0.13	4.1	2.55	4.04
1118676	2	50-59	19.61	106	76	Ⅰ	0	0	0	0	0	1	0	1	0	6	27	0.0723684	1.18421	2.60526	2.29263	198.6	0.0289474	0.0472103	4.74	2.2	46.4	30.4	1.44	0.88	0.51	15.3	153	36	46.6	52	46	198	198	50	0.09	3.9	2.53	6.84
1118707	2	40-49	25.78	139	89	ⅢB	0	0	0	1	0	0	0	2	0	11	44	0.22605	14.8739	80.0218	52.8144	159.9	0.0277311	0.13154	8.79	5.38	61.1	23.8	2.09	0.66	0.55	6.3	141	354	40.9	17.62	13.63	182.25	182.25	63.03	0.06	4	2.25	4.23
1118955	2	50-59	23.6	124	76	ⅢB	0	0	0	0	0	0	0	1	0	4	15.6	0.126613	8.79032	27.6016	16.837	161.4	0.0245968	0.0839572	5.6	3.14	56.1	24.8	1.39	0.61	0.28	9.5	115	218	37.4	29.54	18.22	864.74	864.74	48.7	0.13	4.4	2.27	4.63
1118992	1	60-69	16.77	126	80	III	0	0	0	0	0	1	1	1	0	6	18	0.345578	12.517	63.5864	26.0704	117.4	0.0278912	0.115718	6.82	5.08	74.5	14.7	1	0.41	0.4	8.8	131	184	43.9	24	11	191	191	69	0.05	4.6	2.53	4.77
1119581	1	50-59	24.34	110	70	IVa	0	0	0	0	1	0	0	1	2	8	38.4	0.105438	7.22054	25.1997	9.82788	209.18	0.0117825	0.0798993	5.99	3.49	58.2	33.1	1.98	0.39	0.1	1.7	130	239	43.68	21.85	21.13	169.3	169.3	66.36	0.06	4.2	2.52	4.86
1119586	1	50-59	25.51	110	70	IVA	1	3	2	0	1	1	1	1	1	2	10.1	0.120059	8.64307	35.1773	23.9206	208.1	0.020059	0.10544	7.62	4.07	53.4	33.9	2.58	0.68	0.66	5.9	136	293	38.6	26.1	36.78	189.79	189.79	76.19	0.07	4.6	2.46	4.52
1119663	2	40-49	22.77	110	70	ⅣB	0	0	0	0	0	0	0	1	0	4	11.6	0.352752	19.9083	153.094	127.068	148.84	0.0380734	0.193022	11.56	7.69	66.5	21.8	2.52	0.83	0.56	5.7	79	434	39.84	20.7	21.49	132.76	132.76	48.23	0.07	4.1	2.29	4.3
1119681	1	40-49	21.48	120	60	ⅣB	0	0	0	0	1	1	1	1	0	8	34.8	0.0363218	5.31034	8.39034	2.3493	259.1	0.00643678	0.0379808	3.56	1.58	44.4	43.5	1.55	0.28	0.18	4.4	112	231	41.6	40.05	51.18	226.11	226.11	59.05	0.06	4.6	2.29	5.52
1119800	1	30-39	18.44	99	65	IIC	0	0	0	0	0	1	1	1	0	2	6.75	1.03626	29.6703	279.791	198.652	78	0.078022	0.290154	11.26	9.43	83.7	9.1	1.02	0.71	0.15	2.5	99	270	32.5	20.44	14.25	284.2	284.2	55.4	0.04	4.3	2.19	5.45
1119956	1	70-79	19.49	120	70	IIIC	1	2	2	1	1	1	1	1	0	7	25.9	0.513423	22.0805	168.916	89.5255	123.9	0.0355705	0.154858	9.77	7.65	78.4	14.9	1.46	0.53	0.4	5.9	159	329	49.4	23.65	19.95	190.98	190.98	105.52	0.08	4.6	2.5	5.95
1119998	2	60-69	20.58	100	66	ⅢB	0	0	0	0	1	0	0	1	0	8	24.4	0.10418	8.58521	27.8161	14.7425	200.31	0.0170418	0.0723053	6.07	3.24	53.5	31.1	1.89	0.53	0.36	5.9	115	267	44.81	33.75	55.51	189.3	189.3	59.4	0.11	4.6	2.38	5.04
1120015	1	60-69	21.46	110	68	ⅢB	1	2	2	0	0	1	1	1	1	3	15.4	0.0866856	6.94051	21.238	10.619	222.5	0.0141643	0.0665217	5.63	3.06	54.4	35.3	1.99	0.5	0.16	2.5	139	245	46	23	20	205	205	67	0.1	4.2	2.39	5.21
1120186	2	70-79	17.58	115	74	ⅣA	0	0	0	0	1	0	0	1	0	5	20	0.0464286	5.85714	11.4214	3.9975	246.87	0.00833333	0.0528885	4.19	1.95	46.5	42	1.76	0.35	0.11	2.6	122	246	36.87	15.69	8.96	144.41	144.41	54.36	0.07	3.8	2.48	4.52
1120255	2	60-69	20.28	120	70	ⅣA	0	0	0	0	0	0	0	1	0	1	4.1	0.10365	7.18978	20.419	5.71731	181.32	0.010219	0.0640794	4.38	2.84	64.8	27.4	1.2	0.28	0.11	3.3	131	197	44.32	14.16	8.53	191.01	191.01	51.54	0.06	3.8	2.45	5.14
1120316	2	60-69	26.56	110	80	ⅢC	0	0	0	0	0	1	0	1	0	7	27.65	0.153265	6.7354	30.0399	12.6167	188.6	0.014433	0.10348	7.12	4.46	62.6	29.1	2.07	0.42	0.26	3.1	121	196	43.1	23	7	182	182	51	0.1	4.2	2.5	4.79
1120392	2	50-59	20.4	132	85	ⅢC	0	0	0	1	0	0	0	1	0	3	12	0.208182	16.5455	75.7782	43.9513	152.6	0.0263636	0.107512	7.17	4.58	63.9	22	1.58	0.58	0.14	7.3	133	364	42.6	11	6	155	155	92	0.09	4.6	2.74	5.25
1120454	2	50-59	18.73	98	64	IVA	0	0	0	0	0	0	0	1	0	2	8.2	0.503922	18.9216	97.2569	106.983	90.4	0.107843	0.130457	7.32	5.14	70.3	10.2	0.75	1.1	0.36	6	120	193	39.4	46	18	871	871	46	0.07	4.2	2.51	3.65
1120506	1	60-69	20.96	130	88	ⅢB	0	0	0	0	0	1	1	2	0	1	9.8	0.24	11.9565	66	40.92	156.1	0.0269565	0.134307	8.16	5.52	67.7	23	1.88	0.62	0.24	5.6	124	275	41.1	30	15	669	669	46	0.09	3.6	2.54	5.14
1120513	1	50-59	22.31	98	65	ⅣC	0	0	0	0	1	1	1	1	1	8	36.8	0.152066	7.47934	27.524	15.6887	165.15	0.0235537	0.0833522	6.07	3.68	60.6	24.2	1.47	0.57	0.43	8	120	181	44.15	30.97	21.58	257.97	257.97	107	0.09	3.7	2.53	4.82
1120620	1	70-79	26.35	134	82	ⅢC	0	0	0	0	0	1	1	1	0	2	9.9	0.238071	15.4315	72.3736	45.5954	140	0.0319797	0.113012	6.8	4.69	68.9	19.7	1.34	0.63	0.33	9	146	304	41.5	14	7	189	189	93	0.05	3.9	2.63	4.38
1120707	1	70-79	21.6	120	70	IVa	1	3	2	1	0	0	0	1	1	4	11	0.152675	10.3704	38.4741	18.8523	166.43	0.0201646	0.0825729	5.93	3.71	62.5	24.3	1.44	0.49	0.26	5.9	115	252	44.93	24.14	20.41	181.99	181.99	86.51	0.1	4.6	2.5	4.66
1120984	1	40-49	20.42	118	74	ⅣA	0	0	0	0	0	1	1	1	0	4	14.8	0.858242	39.6703	309.825	49.572	93.1	0.0175824	0.164076	8.9	7.81	87.8	9.1	0.81	0.16	0.16	5.5	136	361	47.6	22	15	207	207	74	0.06	4.4	2.48	5.25
1121140	1	50-59	19.84	116	64	ⅣB	1	2	2	1	0	1	1	1	0	2	4.2	0.220574	13.7799	63.5254	26.0454	143.4	0.0196172	0.118509	6.61	4.61	69.7	20.9	1.38	0.41	0.29	3.8	73	288	38.9	16	11	162	162	70	0.08	3.9	2.18	5.96
1121179	1	60-69	23.03	120	80	ⅢB	0	0	0	0	0	0	1	1	0	1	10.72	0.199545	11.8182	51.8818	19.7151	156.37	0.0172727	0.0946733	6.65	4.39	66	22	1.46	0.38	0.38	5.7	146	260	46.37	17.9	22.88	179.13	179.13	78.31	0.05	5.4	2.63	4.83
1121205	1	50-59	22.66	112	63	ⅣB	0	0	0	0	0	1	1	1	0	3	13.14	0.211297	15.6485	79.0251	44.2541	154.2	0.023431	0.145533	7.66	5.05	65.9	23.9	1.83	0.56	0.19	2.5	125	374	34.7	17	12	181	181	64	0.07	4	2.48	4.12
1121321	2	40-49	24.22	118	80	IVA	0	0	0	0	0	1	0	1	0	10	42	0.20396	14.9505	61.596	30.798	143.27	0.0247525	0.0974687	6.04	4.12	68.2	20.2	1.22	0.5	0.1	4	133	302	42.27	19.68	20.41	173.22	173.22	54.89	0.08	3.5	2.3	5.04
1121394	1	60-69	23.46	121	72	ⅣB	1	2	1	1	0	0	0	1	0	2	9.8	0.204867	8.53982	39.5394	25.3052	153.2	0.0283186	0.115174	7.44	4.63	62.3	22.6	1.68	0.64	0.45	6	140	193	40.2	27	14	384	384	91	0.08	4.2	2.32	4.48
1121394	1	60-69	22.84	138	76	ⅣB	1	2	1	1	0	0	0	1	0	2	9.4	0.204867	8.53982	39.5394	25.3052	153.2	0.0283186	0.115174	7.44	4.63	62.3	22.6	1.68	0.64	0.45	6	140	193	40.2	27	14	384	384	91	0.08	4.2	2.32	4.48
1121495	1	40-49	21.48	120	70	ⅢC	0	0	0	0	0	1	1	1	0	5	21.25	0.236275	8.67647	41.8206	19.2375	147.8	0.022549	0.10524	6.92	4.82	69.7	20.4	1.41	0.46	0.09	3	128	177	45.8	15	10	171	171	67	0.06	4	2.65	4.52
1121628	2	60-69	18.66	106	64	ⅣB	1	2	2	0	1	0	0	1	1	4	11.4	0.0274549	3.96794	5.43607	1.95699	290.3	0.00721443	0.0335784	3.73	1.37	36.7	49.9	1.86	0.36	0.12	3.2	80	198	40.8	22	18	213	213	49	0.07	4.3	2.45	6.84
1121756	1	60-69	21.61	115	75	ⅢC	0	0	0	0	0	0	1	2	0	1	5.625	0.0577703	5.27027	9.01216	4.5962	192.06	0.0172297	0.0388107	3.38	1.71	50.6	29.6	1	0.51	0.29	5.3	121	156	44.06	23.66	20.2	145.78	145.78	90.25	0.07	4.4	2.28	4.77
1121830	1	60-69	21.6	110	70	ⅣA	0	0	0	0	0	0	1	1	0	9	30.375	0.126446	17.1901	52.6017	15.2545	162.84	0.0119835	0.0731358	4.95	3.06	61.8	24.2	1.2	0.29	0.38	7.7	99	416	41.84	40.89	17.62	186.88	186.88	70.56	0.05	3.3	2.52	4.93
1121899	1	60-69	23.42	120	70	ⅢC	0	0	0	0	0	1	1	1	0	1	4.625	0.0950617	7.12963	21.9593	7.46615	202.2	0.0104938	0.0766169	5.52	3.08	55.8	32.4	1.79	0.34	0.26	4.7	151	231	40.2	15	13	194	194	65	0.06	3.8	2.37	4.99
1122043	1	40-49	19.33	116	70	ⅡC	0	0	0	0	0	1	0	1	0	8	33	0.0751462	4.00585	10.295	3.50031	217	0.00994152	0.0558696	4.5	2.57	57.1	34.2	1.54	0.34	0.05	0.9	110	137	46	34.19	40.95	169.66	169.66	78.27	0.07	4.1	2.47	4.31
1122167	1	70-79	30.02	103	62	IIIA	0	0	0	0	0	1	1	1	0	8	34.4	0.122436	10.2564	39.1795	25.4667	191.9	0.0208333	0.106407	7.02	3.82	54.4	31.2	2.19	0.65	0.22	4.2	132	320	35.9	11	10	148	148	83	0.07	3.8	2.39	5.05
1122182	1	60-69	22.23	120	70	ⅢB	0	0	0	1	0	1	1	1	1	2	9.2	0.25	5.86735	28.75	13.5125	146.4	0.0239796	0.10124	7.18	4.9	68.3	19.6	1.41	0.47	0.19	5.6	154	115	48.4	22	30	190	190	78	0.05	3.8	2.48	4.68
1122308	1	50-59	23.46	104	70	ⅣA	0	0	0	0	0	0	1	1	0	4	19.6	0.183251	6.99507	26.0217	14.3119	144.27	0.0270936	0.0869769	5.43	3.72	68.4	20.3	1.1	0.55	0.07	1.4	149	142	42.77	19.8	23.4	207.93	207.93	61.72	0.06	3.9	2.38	5.24
1122352	1	70-79	23.11	120	80	Ⅳa	1	3	2	0	1	0	0	1	1	2	9.4	0.108681	5.03472	15.7587	6.14589	185.2	0.0135417	0.0759709	5	3.13	62.6	28.8	1.44	0.39	0.13	4	140	145	41.2	62	27	1057	1057	75	0.04	3.4	2.44	4.69
1122469	2	30-39	19.92	117	60	ⅢC	0	0	0	0	0	0	0	1	0	1	4.125	0.089527	8.07432	21.397	9.62863	190.5	0.0152027	0.0623529	4.52	2.65	58.6	29.6	1.34	0.45	0.05	1.1	100	239	42.5	15	11	166	166	42	0.06	4.4	2.37	4.36
1122537	1	60-69	19.13	110	70	ⅣA	0	0	0	0	0	1	1	1	1	3	12.975	0.0752427	5	15.5	9.145	247.15	0.0143204	0.0753341	6.48	3.1	47.9	41.2	2.67	0.59	0.14	2.6	114	206	41.15	17.57	12.64	172.17	172.17	81.54	0.07	4.4	2.2	4.97
1122650	2	70-79	23.95	118	72	ⅢB	0	0	0	0	0	0	0	1	0	8	29.2	0.10094	4.95298	15.9486	6.37944	203.4	0.0125392	0.0733485	5.61	3.22	57.4	31.9	1.79	0.4	0.17	3.5	123	158	43.9	19	16	199	199	62	0.09	4.1	2.45	6.22
1122844	1	70-79	20.9	100	60	ⅣC	0	0	0	0	0	1	1	1	2	1	3.5	0.312587	17.6923	79.0846	65.6402	107.1	0.058042	0.125562	6.29	4.47	71	14.3	0.9	0.83	0.11	1.7	90	253	35.6	18.11	4.94	131.18	131.18	68.7	0.07	3.9	2.1	4.45
1122877	2	30-39	27.53	106	74	ⅡA	0	0	0	0	0	0	0	1	0	6	28.2	0.0667458	5.77197	16.2192	9.89374	252.96	0.0144893	0.0661799	6.24	2.81	45.1	42.1	2.63	0.61	0.27	3.7	127	243	42.46	24.58	18.56	321.82	321.82	52.3	0.05	3.9	2.47	3.68
1122905	2	30-39	22.86	110	70	ⅣA	0	0	0	0	0	0	0	1	1	3	8.4	0.0607798	6.74312	17.8693	7.86248	265.19	0.0100917	0.056156	5.71	2.65	46.4	43.6	2.49	0.44	0.17	6.8	83	294	47.19	18.16	15.71	139.3	139.3	49.49	0.05	3.9	2.52	4.63
1122909	2	50-59	24.56	110	70	IVA	0	0	0	0	0	1	0	1	0	4	16.4	0.158824	12.3529	43.3588	13.0076	152.68	0.0135747	0.0832148	5.33	3.51	65.9	22.1	1.18	0.3	0.3	5.6	129	273	42.18	16.83	17.26	173.02	173.02	60.37	0.05	3.8	2.5	7.82
1122951	1	60-69	24.22	110	70	IIIB	0	0	0	0	0	1	1	1	0	2	9.1	0.148289	9.96198	38.8517	26.4192	174.9	0.0258555	0.0898618	7	3.9	55.8	26.3	1.84	0.68	0.5	7.1	140	262	43.4	18	11	162	162	83	0.06	3.8	2.53	5.46
1123075	2	30-39	21.23	135	80	ⅡA	0	0	0	0	0	0	0	1	0	4	17.6	0.0888179	5.71885	15.8984	3.9746	197.8	0.00798722	0.0673123	4.51	2.78	61.6	31.3	1.41	0.25	0.1	2.5	117	179	41.3	22	15	176	176	51	0.06	3.7	2.16	4.35
1123142	2	40-49	23.62	120	70	Ⅳb	1	2	2	0	1	0	0	1	1	8	28	0.257333	9.91111	57.3853	40.1697	154.7	0.0311111	0.137204	8.62	5.79	67.2	22.5	1.94	0.7	0.21	3.5	127	223	42.2	15	12	169	169	66	0.05	3.6	2.48	3.94
1123194	1	70-79	22.76	130	70	IVB	0	0	0	1	0	1	1	1	0	5	18	0.0824916	6.83502	16.7458	11.7221	182.1	0.023569	0.0729167	4.81	2.45	50.9	29.7	1.43	0.7	0.35	5.6	110	203	33.6	22.1	10.95	182.41	182.41	90.89	0.06	3.2	2.22	4.24
1123301	1	50-59	23.74	120	70	ⅣA	0	0	0	1	1	1	1	1	0	10	42.5	0.151502	23.3047	82.2657	47.7141	158.88	0.0248927	0.083294	5.72	3.53	61.8	23.3	1.33	0.58	0.23	4.8	63	543	42.38	11.88	12.15	115.48	115.48	64.11	0.05	4.6	2.19	4.74
1123514	1	60-69	20.7	92	60	Ⅳb	0	0	0	0	0	1	1	1	0	1	3.4	0.45814	15.6589	92.5442	90.6933	103.3	0.075969	0.15232	9.05	5.91	65.4	12.9	1.17	0.98	0.9	9.9	96	202	38.8	72	34	1465	1465	67	0.08	3.9	2.35	4.23
1123535	1	50-59	19.61	120	70	Ⅲb	0	0	0	0	0	0	1	1	0	1	4.5	0.383626	16.7836	110.101	53.9493	131.61	0.028655	0.142268	8.77	6.56	74.8	17.1	1.5	0.49	0.25	3.5	119	287	46.11	13.77	9.1	153.93	153.93	71.47	0.09	3.9	2.5	4.24
1123650	1	30-39	17.92	102	60	IIIB	0	0	0	0	0	0	0	1	0	8	36.32	0.079403	5.76119	15.3248	5.21042	210.31	0.0101493	0.062135	4.89	2.66	54.4	33.5	1.64	0.34	0.3	6.5	115	193	42.81	21.93	24.98	155.28	155.28	70.84	0.07	3.6	2.29	4.75
1123683	1	40-49	22.58	116	72	ⅡA	0	0	0	0	0	1	1	1	0	6	27	0.185427	13.9196	51.3633	31.3316	140.7	0.0306533	0.0895631	7.59	3.69	48.6	19.9	1.51	0.61	0.86	32.5	138	277	41.2	14	18	176	176	85	0.04	4.2	2.43	4.83
1123744	1	60-69	23.94	120	78	ⅣB	0	0	0	0	0	1	0	1	0	11	53.625	0.0527132	3.97933	8.11783	1.78592	235.48	0.00568475	0.0485946	3.82	2.04	53.4	38.7	1.48	0.22	0.11	2.9	131	154	41.98	17.76	24.6	164.62	164.62	63.67	0.04	3.7	2.24	4.3
1123796	1	50-59	22.76	120	70	IIIB	0	0	0	1	1	1	1	1	0	5	23.95	0.373103	16.069	86.9331	69.5465	115.04	0.0551724	0.127174	7.47	5.41	72.4	14.5	1.08	0.8	0.15	4.2	126	233	42.54	19.31	12.87	223.38	223.38	60.81	0.12	3.4	2.33	9.09
1123914	2	70-79	19.11	108	64	Ⅲ	1	2	2	0	0	0	0	2	0	2	20	0.0327103	5.68224	9.94393	4.17645	305.6	0.00785047	0.0459318	5.29	1.75	33.1	53.5	2.83	0.42	0.25	4.7	130	304	38.1	16.5	12	155.4	155.4	53.9	0.05	3.3	2.18	4.57
1124004	1	50-59	23.23	120	70	ⅣB	0	0	0	0	0	1	1	1	0	12	55.5	0.0852941	6.04575	15.7794	9.15206	194.7	0.0189542	0.0625899	4.9	2.61	53.3	30.6	1.5	0.58	0.18	3.7	144	185	41.7	17.8	25.4	165.6	165.6	63	0.09	3.7	2.22	4.44
1124072	1	60-69	19.31	115	69	ⅢB	0	0	0	0	0	1	1	1	0	5	20	0.114855	8.33333	26.4167	13.7367	181.6	0.0188406	0.0727064	5.47	3.17	57.9	27.6	1.51	0.52	0.2	5.1	120	230	43.6	45.6	37.1	153.4	153.4	64.4	0.09	4.6	2.44	4.7
1124136	2	60-69	16.87	108	72	ⅡA	0	0	0	0	0	0	0	1	0	1	3	0.162931	9.52586	36.0078	11.5225	160.5	0.0137931	0.0849438	5.48	3.78	69	23.2	1.27	0.32	0.09	2.9	139	221	44.5	53	35	232	232	54	0.1	4.3	2.25	4.72
1124146	1	30-39	18.93	96	60	IIIC	0	0	0	0	1	1	1	1	0	10	49.5	0.330323	25.4194	130.147	61.1691	121.5	0.0303226	0.116364	6.78	5.12	75.6	15.5	1.05	0.47	0.09	3.4	153	394	44	25.7	37.9	155	155	59.1	0.07	3.7	2.35	4.5
1124212	1	60-69	18.96	120	80	Ⅳa	0	0	0	1	0	1	1	1	1	3	9.6	0.785106	22.234	164.087	147.679	78.6	0.0957447	0.233544	9.41	7.38	78.4	9.4	0.88	0.9	0.2	2.4	92	209	31.6	16	9	155	155	145	0.06	2.7	1.95	4
1124302	1	60-69	21.77	98	59	ⅡA	0	0	0	0	0	1	1	1	0	2	8	0.0558282	5.8589	10.6632	2.98569	200.4	0.00858896	0.0486631	3.5	1.82	51.9	32.6	1.14	0.28	0.23	6.6	111	191	37.4	18.3	25	171.1	171.1	69	0.09	3.5	2.05	4.48
1124679	1	70-79	25.95	132	80	ⅢB	0	0	0	0	0	1	1	1	0	8	32	0.133721	7.82946	27.0116	12.4253	173.4	0.0178295	0.0777027	5.59	3.45	61.7	25.8	1.44	0.46	0.16	4.6	150	202	44.4	15	16	177.7	177.7	51	0.06	3.7	2.5	4.64
1124680	1	40-49	20.7	100	66	IIIC	0	0	0	0	0	1	1	1	0	6	25.2	0.0547692	7.90769	14.0757	6.89709	201.1	0.0150769	0.046114	3.72	1.78	47.9	32.5	1.21	0.49	1.06	16.3	85	257	38.6	22	24	136	136	75	0.08	4.4	2.41	4.09
1124690	1	60-69	23.61	127	90	ⅢB	1	3	2	1	0	1	1	1	1	2	8.4	0.193827	14.2798	67.258	29.5935	172.5	0.018107	0.0923529	6.92	4.71	68	24.3	1.68	0.44	0.04	1.2	117	347	51	13.2	8.7	179.2	179.2	67.6	0.07	4.6	2.35	4.24
1124692	2	30-39	17.22	106	68	ⅣA	0	0	0	0	0	0	0	1	0	6	18.3	0.0974603	7.20635	22.1235	9.73434	202.7	0.0139683	0.0679204	5.4	3.07	56.9	31.5	1.7	0.44	0.06	5	127	227	45.2	24	11	165	165	52	0.07	4.4	2.5	4.55
1124845	1	20-29	17.57	116	68	ⅣA	0	0	0	0	0	1	1	1	1	4	16.8	0.258871	11.8145	75.8492	52.3359	173.3	0.0278226	0.130223	10.1	6.42	63.5	24.8	2.5	0.69	0.4	5.2	151	293	49.3	64	59	654	654	63	0.09	5	2.55	4.49
1124849	2	30-39	22.67	104	74	IVa	0	0	0	0	0	0	0	1	1	4	15.6	0.0801619	2.71255	5.37085	1.34271	169.5	0.0101215	0.0430435	3	1.98	66	24.7	0.74	0.25	0.05	1.5	148	67	46	16.4	10.2	131.3	131.3	45.6	0.12	3.9	2.33	5.29
1124918	2	40-49	28.28	120	70	ⅢC	0	0	0	0	0	0	0	1	0	12	60	0.409333	23.7333	145.723	116.578	113.7	0.0533333	0.158656	8.2	6.14	74.9	15	1.23	0.8	0.12	3.8	108	356	38.7	11	10	187	187	42	0.06	2.9	2.18	5.53
1124940	2	40-49	20.28	110	62	ⅢB	0	0	0	0	0	0	0	1	0	3	12.3	0.138934	7.7459	26.2586	9.97827	166.9	0.0155738	0.0755011	5.05	3.39	67.1	24.4	1.23	0.38	0.16	5.8	118	189	44.9	27	20.9	185.8	185.8	64.5	0.08	4.2	2.33	4.5
1124941	1	20-29	17.57	102	80	ⅣC	0	0	0	0	0	1	1	1	0	3	12.375	0.1324	10.28	34.0268	14.9718	168.9	0.0176	0.0753986	5.93	3.31	55.8	25	1.48	0.44	0.54	15	139	257	43.9	13	4	170	170	67	0.06	3.7	2.54	4.71
1125108	2	40-49	23.01	114	70	IIIB	0	0	0	0	0	1	0	1	0	8	34.4	0.120521	7.10098	26.2736	8.93303	196.6	0.0110749	0.0858469	5.99	3.7	61.8	30.7	1.84	0.34	0.11	1.8	115	218	43.1	29	35.9	171.2	171.2	51.8	0.1	4	2.49	4.51
1125122	2	50-59	20.03	120	75	ⅢB	1	3	2	0	0	1	0	1	0	3	11.9	0.107463	5.31343	19.1284	5.54722	214.6	0.00865672	0.0764331	6	3.6	60.1	33.5	2.01	0.29	0.16	2.9	135	178	47.1	20.6	23.2	186.4	186.4	40.5	0.09	3.5	2.39	5.23
1125127	2	40-49	18.47	110	70	ⅢC	0	0	0	0	0	0	0	1	0	4	14.4	0.184362	6.54321	29.3136	14.0705	163.9	0.0197531	0.10566	6.74	4.48	66.6	24.3	1.64	0.48	0.35	11.1	144	159	42.4	25	18	168	168	45	0.11	4	2.29	3.95
1125340	2	20-29	21.64	108	64	ⅢC	0	0	0	0	0	1	1	1	1	8	31.2	0.456923	23.7692	141.189	69.1827	105.6	0.0376923	0.146305	7.49	5.94	79.3	13	0.97	0.49	0.24	10.7	99	309	40.6	22	23	151	151	36	0.09	4	2.4	5.52
1125386	1	60-69	22.94	138	83	ⅡA	0	0	0	1	1	0	1	1	0	3	12.3	0.337561	19.8049	137.05	82.2299	142.4	0.0292683	0.173434	9.88	6.92	70.1	20.5	2.03	0.6	0.22	7.1	99	406	39.9	22.3	18.7	358.8	358.8	102.6	0.06	3.9	2.26	8.29
1125497	1	40-49	21.22	97	63	ⅢB	0	0	0	0	0	1	1	1	0	8	42	0.139209	8.48921	32.8532	29.5679	175.7	0.0323741	0.10545	7.04	3.87	55	27.8	1.96	0.9	0.28	4	144	236	36.7	23	30	142	142	81	0.04	4.3	2.18	4.47
1125509	1	60-69	23.15	120	70	IIIC	0	0	0	1	0	1	1	1	0	3	13.44	0.129329	4.73498	17.33	8.14512	185.4	0.0166078	0.0833713	6.19	3.66	59.1	28.3	1.75	0.47	0.34	5.5	148	134	43.9	21	22	193	193	62	0.05	4.1	2.4	4.75
1125636	1	50-59	20.42	108	88	ⅢB	0	0	0	0	0	1	1	1	0	7	33.6	0.0883598	6.00529	20.0577	10.2294	235.4	0.0134921	0.0719828	6.45	3.34	51.8	37.8	2.44	0.51	0.12	2.8	165	227	46.4	20	27	198	198	76	0.08	3.8	2.5	4.34
1125652	2	60-69	29.14	120	80	ⅣB	0	0	0	0	0	0	0	1	0	1	4.5	0.465734	19.0909	127.145	102.988	108.8	0.0566434	0.178552	8.88	6.66	75	14.3	1.27	0.81	0.15	1.7	102	273	37.3	64	51	340	340	69	0.04	4.5	2.42	5.48
1125767	1	50-59	23.05	149	72	ⅣA	0	0	0	1	0	1	1	1	0	1	4.55	0.028164	4.42068	6.98467	3.00341	323	0.00766488	0.0371765	4.78	1.58	33.1	56.1	2.68	0.43	0.1	1.7	139	248	42.5	15	14	152	152	66	0.05	4	2.49	5.16
1125803	2	60-69	22.86	110	70	ⅢB-ⅢC	1	2	2	0	0	0	0	1	0	2	9.1	0.217123	18.1507	57.5377	27.6181	120.4	0.0328767	0.0668776	4.81	3.17	65.9	14.6	0.7	0.48	0.43	8.9	143	265	47.4	36	37	150	150	60	0.08	5	2.47	5.11
1125805	2	40-49	22.66	115	72	ⅢB	0	0	0	0	0	0	0	1	0	8	28.8	0.0688654	6.17414	16.1145	8.2184	231.4	0.0134565	0.0622912	5.3	2.61	49.3	37.9	2.01	0.51	1.17	21.5	105	234	41.9	26	26.4	142.4	142.4	50.8	0.05	3.7	2.21	5
1125906	2	70-79	22.22	140	78	ⅢB	0	0	0	1	0	0	0	1	0	3	9.81	0.486022	22.5806	102.065	42.8671	90.9	0.0451613	0.101802	5.62	4.52	80.3	9.3	0.52	0.42	0.14	6.4	127	210	44.4	44	47	195	195	77	0.11	5.2	2.57	5.59
1125951	2	60-69	17.58	121	74	ⅡC	1	2	2	1	0	0	0	1	0	2	6.4	0.0476341	3.7224	5.62082	3.37249	192.4	0.0189274	0.0445428	3.31	1.51	45.7	31.7	1.05	0.6	0.12	3.6	104	118	33.9	14	8.9	128.4	128.4	52.6	0.11	4	2.22	4.72
1125997	1	40-49	24.49	110	76	ⅢC	0	0	0	0	0	0	1	1	0	6	22.38	0.0320513	5.92308	7.40385	2.14712	236.8	0.0074359	0.0299043	2.59	1.25	48.2	39	1.01	0.29	0.05	2.6	150	231	41.8	11	12	125	125	75	0.09	4.6	2.39	4.28
1126134	1	60-69	24.45	127	71	ⅣA	0	0	0	0	0	0	1	1	0	8	41.2	0.0693452	8.00595	18.6539	10.0731	207.9	0.0160714	0.058396	4.85	2.33	48.1	33.6	1.63	0.54	0.33	6.8	108	269	39.9	13	13	138	138	54	0.08	3.8	2.28	5.4
1126137	2	40-49	21.37	127	71	ⅣC	0	0	0	0	0	0	0	1	0	8	31.6	0.0798635	7.8157	18.2887	11.339	193.5	0.0211604	0.0497872	4.27	2.34	54.8	29.3	1.25	0.62	0.08	2.6	119	229	47	29	20	204	204	56	0.07	4.4	2.44	4.61
1126266	1	60-69	22.86	120	80	ⅣA	0	0	0	0	1	1	0	1	1	8	36	0.0330688	4.41799	5.52249	2.04332	229	0.00978836	0.03125	2.67	1.25	46.8	37.8	1.01	0.37	0.15	5.6	128	167	40	16.7	13.2	162.5	162.5	68.7	0.09	4	2.39	4.99
1126269	1	60-69	23.74	139	86	ⅢB	0	0	0	0	0	1	0	1	0	8	39.2	0.1688	9.4	39.668	17.0572	172.2	0.0172	0.0894068	6.39	4.22	66.1	25	1.6	0.43	0.16	4.5	165	235	47.2	29.8	36.2	138	138	61.2	0.06	3.7	2.4	5.02
1126450	2	50-59	20.96	110	68	ⅣA	0	0	0	0	0	0	0	1	1	6	24.3	0.0630854	5.73003	13.1218	5.11749	225.6	0.0107438	0.0519274	4.46	2.29	51.4	36.3	1.62	0.39	0.16	3.7	144	208	44.1	32.2	26.7	672.1	672.1	48	0.08	5	2.48	4.87
1126485	1	60-69	20.72	110	70	Ⅲb	0	0	0	0	0	1	1	1	0	6	28.8	0.0560837	2.8327	8.35646	5.93309	307.9	0.0134981	0.0657016	7.96	2.95	37.1	52.6	4.19	0.71	0.18	3.1	144	149	44.9	33.7	22.6	207.4	207.4	54.6	0.07	3.6	2.56	4.41
1126692	1	60-69	23.18	116	72	ⅡA-ⅡB	1	3	2	0	0	1	0	1	0	2	9.4	0.485417	11.7361	82.0354	89.4186	109.5	0.0756944	0.1864	9.61	6.99	72.8	14.4	1.38	1.09	0.12	1.9	111	169	37.5	15	11	148	148	67	0.05	4	2.17	4.6
1126749	2	40-49	21.56	97	70	ⅢC	1	4	4	0	0	0	0	1	0	1	4.42	0.13348	16.652	50.4555	18.6685	161.2	0.0162996	0.063522	4.5	3.03	67.4	22.7	1.02	0.37	0.04	1.5	107	378	47.7	16.9	11.2	170	170	58.3	0.06	3.8	2.34	5.55
1126868	1	40-49	20.69	118	72	ⅢB-ⅢC	0	0	0	0	0	0	1	1	0	4	17.8	0.44069	19.3103	123.393	93.7788	103.8	0.0524138	0.204153	8.41	6.39	76.1	14.5	1.22	0.76	0.05	1	129	280	31.3	18.3	27	174.7	174.7	58.9	0.17	3.6	2.07	8.52
1126893	1	60-69	25.64	130	70	ⅣA	1	3	2	0	0	1	1	1	2	1	5.4	0.176071	7.57143	37.3271	28.3686	181.8	0.0271429	0.117943	8.35	4.93	59.1	28	2.34	0.76	0.17	7.3	167	212	41.8	15.6	17.8	162.5	162.5	57.6	0.1	3.9	2.27	5.04
1126979	2	50-59	25.54	155	87	IIIB	1	3	2	1	0	0	0	1	0	1	9.6	0.104297	9.88281	26.3871	6.06904	174.5	0.00898437	0.0574194	4.06	2.67	65.7	25.6	1.04	0.23	0.12	3.4	138	253	46.5	15.9	13.7	130.8	130.8	48.1	0.06	4.2	2.33	5.67
1127043	2	60-69	23.15	120	70	ⅣB	0	0	0	0	0	0	0	1	2	8	36.4	0.226792	11.0189	66.2234	39.0718	175.2	0.0222642	0.140749	9.54	6.01	63	26.5	2.53	0.59	0.27	5.8	134	292	42.7	46	30.1	253.8	253.8	65.3	0.05	4	2.44	4.8
1127199	2	50-59	17.33	105	76	ⅣB	0	0	0	0	0	0	0	1	1	9	35.1	0.104029	13.5165	38.3868	13.8193	184.5	0.0131868	0.0591667	4.77	2.84	59.6	27.3	1.3	0.36	0.38	14.5	102	369	48	18.2	9.6	159.4	159.4	45.3	0.1	4.8	2.55	5.45
1127268	1	60-69	24.91	110	70	Ⅰ	0	0	0	0	0	1	1	1	1	3	14.4	0.0440559	3.19347	6.03566	2.29355	255.1	0.00885781	0.0465517	4.1	1.89	46.1	42.9	1.76	0.38	0.11	2.4	142	137	40.6	18	17	188	188	69	0.09	4.2	2.34	4.57
1127392	1	60-69	22.98	107	65	ⅢA	1	2	2	0	0	1	1	1	0	4	20	0.137282	8.91986	35.1443	19.6808	179.8	0.0195122	0.10854	6.54	3.94	60.2	28.7	1.88	0.56	0.31	4.7	135	256	36.3	14	11	97	97	57	0.06	4.6	2.19	5.01
1127493	1	50-59	23.71	120	78	ⅢB	1	2	2	0	1	1	1	1	0	2	9	0.131064	10.8511	33.4213	33.7555	155.1	0.0429787	0.0819149	6.04	3.08	51.1	23.5	1.42	1.01	0.4	8.1	97	255	37.6	13.9	11.3	120.8	120.8	66.6	0.05	3.5	2.29	4.72
1127602	2	10-19	18.43	96	62	ⅣA	0	0	0	0	0	0	0	1	0	4	16	0.0852632	9.78947	23.7884	10.9427	180	0.0161404	0.0648	4.84	2.43	50.2	28.5	1.38	0.46	0.81	16.7	98	279	37.5	13.6	18.7	140.8	140.8	43.3	0.1	4.2	2.22	4.3
1127623	1	50-59	17.24	110	68	IIIC	0	0	0	0	0	1	1	1	0	3	13.65	0.881	50	440.5	497.765	94.9	0.113	0.196214	11.31	8.81	77.9	10	1.13	1.13	0.36	4.8	144	500	44.9	20.6	8.6	275.6	275.6	62.7	0.09	4.7	2.48	3.86
1127896	2	20-29	26.23	120	70	IIA	0	0	0	0	0	0	0	2	0	2	10.836	0.225248	8.91089	40.5446	26.354	144	0.0321782	0.105814	6.63	4.55	68.6	20.2	1.34	0.65	0.07	1.1	108	180	43	57	74.1	218	218	56.1	0.07	4.06	2.22	4.89
1127924	1	40-49	18.37	105	91	Ⅳ	0	0	0	1	0	0	0	1	0	1	4.35	0.399422	18.6705	129.013	72.2474	131.5	0.0323699	0.153556	9.12	6.91	75.9	17.3	1.58	0.56	0.21	3.8	147	323	45	26.8	32.3	177	177	77.1	0.05	4.12	2.4	5.79
1127940	2	40-49	20.13	110	72	ⅢB	0	0	0	0	1	1	0	1	0	3	12	0.0670051	7.13198	18.8284	9.6025	239.1	0.0129442	0.0627078	5.46	2.64	48.4	39.4	2.15	0.51	0.13	2.4	110	281	42.1	16	9	175	175	41	0.11	4.3	2.42	4.16
1127994	1	60-69	19.03	110	70	IIIA	0	0	0	0	0	1	0	1	1	8	36	0.115152	6.47727	19.6909	8.07327	173.9	0.0155303	0.0725537	4.84	3.04	62.8	26.4	1.28	0.41	0.09	1.9	120	171	41.9	36	54	190	190	57	0.09	4.4	2.39	5.13
1128071	2	30-39	24.34	114	67	Ⅱ	0	0	0	0	0	0	0	1	1	4	26.4	0.0833333	6.32812	20.25	5.67	236.2	0.00729167	0.0723982	6.12	3.2	52.2	38.4	2.35	0.28	0.31	6.3	133	243	44.2	14.3	10.6	117.4	117.4	49	0.09	3.9	2.24	4.32
1128261	1	60-69	27.18	123	80	IIA	0	0	0	0	0	1	1	1	0	4	20.8	0.0667453	4.92925	13.9498	8.36986	253.7	0.0141509	0.0678657	6.27	2.83	45.1	42.4	2.66	0.6	0.13	2.1	163	209	41.7	22.7	22.6	177.5	177.5	70.6	0.07	3.8	2.24	4.45
1128303	1	40-49	23.74	98	64	ⅣA	0	0	0	0	0	0	1	1	2	3	14.7	0.101254	5.92476	19.137	11.6736	204.5	0.0191223	0.0717778	5.87	3.23	55	31.9	1.87	0.61	0.23	4.1	159	189	45	24	28	245	245	84	0.07	4.4	2.46	4.39
1128326	1	40-49	26.95	112	71	IIIC	0	0	0	0	0	1	1	1	0	8	38.4	0.0963788	8.46797	29.2992	19.6304	222	0.018663	0.0814118	7.46	3.46	46.4	35.9	2.68	0.67	0.6	8	140	304	42.5	25	40	128	128	72	0.05	4.1	2.3	4.76
1128358	1	40-49	24.35	95	65	IIA	0	0	0	0	0	1	1	2	0	1	9.632	0.071028	6.1215	18.6093	8.93249	255.7	0.011215	0.0729017	6.33	3.04	48	42.8	2.71	0.48	0.22	3.1	159	262	41.7	19.6	29.5	138.4	138.4	81.2	0.06	3.7	2.29	4.16
1128403	1	40-49	29.4	120	70	ⅣA	1	1	1	0	0	0	0	1	1	10	42.5	0.509697	14.6667	123.347	120.88	128.4	0.0593939	0.183224	11.5	8.41	73.2	16.5	1.9	0.98	0.11	2.4	161	242	45.9	33	34	346	346	73	0.08	4.3	2.44	5.66
1128405	1	20-29	21.3	120	74	ⅢB	1	3	2	0	0	1	0	1	0	1	4.55	0.160364	9.45455	41.6945	33.7726	187	0.0294545	0.0890909	7.45	4.41	59.2	27.5	2.05	0.81	0.11	4.3	152	260	49.5	26	20	155	155	77	0.05	4.5	2.45	4.86
1128450	2	60-69	19.9	118	65	ⅣA	0	0	0	0	0	0	0	1	1	5	15.45	0.0461126	9.38338	16.1394	3.87346	232.1	0.00643432	0.0377193	3.27	1.72	52.7	37.3	1.22	0.24	0.2	7.7	144	350	45.6	21	12	196	196	70	0.07	4	2.33	4.54
1128652	1	60-69	23.18	127	82	ⅡA	1	2	2	1	1	1	1	1	0	1	5.14	0.0982507	5.24781	17.6851	8.48886	215.4	0.0139942	0.0767654	6.12	3.37	55.1	34.3	2.1	0.48	0.29	5.3	149	180	43.9	12	10	163	163	70	0.09	4	2.32	4.67
1128700	2	50-59	22.27	121	77	ⅢB	0	0	0	0	0	0	0	1	2	2	7.76	0.346512	18.7442	139.644	101.94	154.6	0.0339535	0.158174	10.79	7.45	69	21.5	2.32	0.73	0.42	6.1	151	403	47.1	32	44	275	275	56	0.06	3.9	3.12	5.44
1128708	2	60-69	17.67	120	70	ⅢC	1	2	1	0	0	0	0	1	0	3	15.4	0.0780405	12.8716	29.7334	9.21737	192.2	0.010473	0.0522624	3.79	2.31	60.8	29.6	1.12	0.31	0.04	2.1	122	381	44.2	16	18	152	152	56	0.07	4.1	2.35	4.82
1128709	1	40-49	18.31	111	72	ⅣA	0	0	0	0	0	1	1	1	0	10	50	0.172353	11.4118	33.4365	17.387	126.5	0.0305882	0.0706024	4.88	2.93	60	17	0.83	0.52	0.62	16.5	118	194	41.5	54.9	44.1	209.4	209.4	65.7	0.04	4.5	2.19	4.39
1128714	1	40-49	24.61	110	70	ⅢB	0	0	0	0	0	0	1	1	1	2	9.6	0.0345946	6.21622	7.95676	3.1827	229.3	0.0108108	0.0288939	2.81	1.28	45.6	37	1.04	0.4	0.08	2.8	131	230	44.3	32.5	53.5	158	158	68.8	0.06	4.14	2.29	4.78
1128734	2	40-49	26.78	120	64	IIA	0	0	0	0	0	0	0	1	0	8	36.96	0.0812698	5.84127	14.9537	5.83192	197.4	0.012381	0.0641604	4.48	2.56	57.2	31.5	1.41	0.39	0.12	2.9	125	184	39.9	18	15	203	203	59	0.07	3.8	2.09	4.54
1128775	2	40-49	25.81	130	77	ⅢC	0	0	0	0	0	0	0	1	0	5	16.6	0.0830721	8.58934	22.7618	10.0152	197.2	0.0137931	0.0702918	4.77	2.65	55.6	31.9	1.52	0.44	0.14	4.4	111	274	37.7	15	13	145	145	50	0.13	4	2.08	4
1129017	1	50-59	25.86	122	70	ⅡB	0	0	0	0	0	1	1	1	2	2	10	0.133893	8.5906	34.2765	18.5093	197.2	0.0181208	0.0827801	6.91	3.99	57.7	29.8	2.06	0.54	0.22	3.8	168	256	48.2	26	43	174	174	64	0.05	4.3	2.33	6.55
1129160	1	40-49	19.03	119	81	Ⅳ	0	0	0	0	0	0	0	1	0	7	29.75	0.361472	18.658	155.794	84.129	163.1	0.0233766	0.17542	11.84	8.35	70.5	23.1	2.74	0.54	0.15	4.5	150	431	47.6	15	16	178	178	78	0.07	4.3	2.36	4.59
1129592	1	50-59	26.45	118	75	ⅢC-ⅣA	0	0	0	0	0	1	1	1	0	4	20.2	0.250463	19.8148	107.198	90.0464	151.5	0.0388889	0.124368	8.23	5.41	65.8	21.6	1.78	0.84	0.2	3.1	142	428	43.5	20	26	209	209	75	0.07	4	2.11	6.32
1129668	1	60-69	23.15	120	70	IVA	0	0	0	1	0	1	1	1	0	4	22	0.0968553	12.1069	37.2893	18.6447	204.9	0.0157233	0.0671024	6.04	3.08	51	31.8	1.92	0.5	0.49	8.1	128	385	45.9	15.8	13.1	230.1	230.1	57.9	0.06	3.8	2.22	4.71
1129742	2	50-59	24.94	120	70	ⅣA	1	2	2	0	1	0	0	1	2	3	19	0.196653	13.1381	61.749	37.0494	158.6	0.0251046	0.120205	7.4	4.7	63.6	23.9	1.77	0.6	0.34	8.6	155	314	39.1	56	34	864	864	56	0.11	3	2.36	4.17
1129794	1	40-49	18.83	108	66	ⅢC	1	2	2	0	0	1	1	1	0	4	13	0.459494	29.2405	106.143	60.5015	83.4	0.0721519	0.0826879	4.56	3.63	79.6	7.9	0.36	0.57	0.69	13.7	115	231	43.9	28.1	26.9	178	311.4	67.5	0.07	4.1	2.16	4.57
1129868	2	50-59	17.48	131	79	ⅢB	0	0	0	0	0	0	0	1	0	3	10.2	0.0448878	4.2394	7.63092	2.59451	240.2	0.0084788	0.0453401	3.79	1.8	47.5	40.1	1.52	0.34	0.18	4.1	107	170	39.7	33.4	19.8	176.2	176.2	58.9	0.08	3.4	2.15	4.7
1130427	2	50-59	25.15	122	71	ⅢB	1	3	2	1	0	0	0	1	0	3	8.4	0.0723192	5.13716	14.8978	5.9591	246.4	0.00997506	0.0631808	5.71	2.9	50.8	40.1	2.29	0.4	1.91	49	146	206	45.9	13.6	12.7	197.2	197.2	58	0.09	4.1	2.4	4.62
1130498	1	40-49	642.06	99	67	ⅡA-ⅣA	0	0	0	0	1	0	0	1	2	7	29.75	0.904918	37.541	414.452	530.499	95.1	0.104918	0.323754	14.21	11.04	77.7	12.2	1.74	1.28	0.42	6.1	110	458	34.1	33.5	14.4	516.5	516.5	61.5	0.06	4.1	2.22	9.37
1130583	1	50-59	20.03	110	70	IIA	0	0	0	0	1	1	0	1	0	2	8	0.12566	4.11321	13.697	6.71152	174.8	0.0184906	0.0787234	5.48	3.33	60.8	26.5	1.45	0.49	0.16	3.7	142	109	42.3	27.1	19.5	244.5	244.5	72.2	0.08	3.9	2.3	5.37
1130606	1	60-69	21.41	108	80	ⅡA	0	0	0	0	0	1	1	1	0	8	36	0.12069	9.37304	36.0862	32.8384	197.4	0.0285266	0.101583	7.46	3.85	51.6	31.9	2.38	0.91	2.19	39	113	299	37.9	15	15	159	159	77	0.07	4.4	2.25	4.68
1130688	1	40-49	22.05	120	70	ⅢB	0	0	0	0	0	1	1	1	0	8	39.2	0.153247	8.7013	30.8026	16.6334	160.9	0.0233766	0.0779736	5.46	3.54	64.8	23.1	1.26	0.54	0.07	2	151	201	45.4	22	14	185	185	57	0.05	4.4	2.39	3.89
1130702	2	60-69	17.26	110	68	ⅡA	0	0	0	0	0	0	0	1	0	2	7.3	0.0261297	5.30452	7.05501	2.18705	298.2	0.00609037	0.0304348	3.48	1.33	38.2	50.9	1.77	0.31	0.09	2.3	128	270	43.7	28.8	20.5	162.2	162.2	54	0.05	4.8	2.37	4.58
1130767	1	50-59	28.7	106	68	IVA	0	0	0	1	0	1	1	1	2	1	5.3	0.172664	9.48097	47.31	22.2357	189.5	0.016263	0.110889	8.64	4.99	57.8	28.9	2.5	0.47	0.49	8.4	165	274	45	24	31.2	180.8	180.8	77	0.07	4.9	2.5	4.44
1130782	1	50-59	26.08	138	78	ⅡA	0	0	0	0	0	1	1	1	0	4	20	0.0644509	7.22543	16.1127	10.151	213.4	0.0182081	0.055198	4.62	2.23	48.3	34.6	1.6	0.63	0.17	4.8	90	250	40.4	23.6	40.5	198.6	198.6	104	0.05	3.6	2.15	4.06
1130873	2	50-59	21	120	70	ⅢB	0	0	0	0	0	1	1	1	0	5	18.75	0.0321519	4.86076	6.17316	2.71619	238	0.0111392	0.031358	2.94	1.27	43.1	39.5	1.16	0.44	0.09	3.2	99	192	40.5	16	9	132	132	49	0.05	3.9	2.25	4.27
1130999	2	40-49	19.48	109	74	ⅢC-ⅣA	0	0	0	0	0	0	0	1	0	1	3.875	0.111321	11.6226	34.2868	16.4577	173.1	0.0181132	0.0726601	4.99	2.95	59.1	26.5	1.32	0.48	1.36	30.6	106	308	40.6	26.1	18.1	164.9	164.9	73.2	0.05	4	2.12	3.78
1131061	1	20-29	18.99	120	70	ⅣA	0	0	0	0	0	1	1	1	0	3	12	0.108133	6.65663	23.8973	14.3384	206.2	0.0180723	0.0893035	6.8	3.59	52.8	33.2	2.26	0.6	0.29	4.3	131	221	40.2	22.6	36	124.2	124.2	63.7	0.09	4.1	2.06	4.36
1131083	1	50-59	22.31	110	60	IVa	1	2	1	0	1	1	1	1	2	1	4.6	0.183784	7.60135	41.3514	39.2838	191.6	0.0320946	0.124771	9.41	5.44	57.8	29.6	2.79	0.95	0.34	4.7	154	225	43.6	49	52	633	633	62	0.05	4.7	2.48	4.18
1131100	1	40-49	17.78	121	78	ⅡA	0	0	0	0	0	1	1	1	0	8	34	0.0744417	6.35236	19.0571	9.52854	243.4	0.0124069	0.071599	7.04	3	42.6	40.3	2.84	0.5	0.28	9.2	145	256	41.9	21	21.4	135.2	135.2	64.9	0.08	4.3	2.39	4.34
1131145	2	70-79	25.39	134	78	ⅢB	0	0	0	1	1	0	0	1	0	8	26.8	0.0569863	6.16438	12.8219	3.71836	221	0.00794521	0.054026	4.03	2.08	51.6	36.5	1.47	0.29	0.16	4	135	225	38.5	16	11	158	158	46	0.08	4.2	2.12	5.14
1131209	1	30-39	19.83	106	66	ⅡA	0	0	0	0	1	1	1	1	0	9	39.15	0.0545455	3.8843	10.2545	6.15273	285.8	0.0123967	0.060274	6.68	2.64	39.5	48.4	3.23	0.6	0.23	5.8	146	188	43.8	10.2	18.5	157.7	157.7	72	0.06	3.8	2.36	3.87
1131247	1	50-59	28.03	110	60	ⅢB	0	0	0	0	0	1	1	1	0	8	42.8	0.125685	8.63014	31.6726	8.86833	188.1	0.00958904	0.0871734	5.79	3.67	63.4	29.2	1.69	0.28	0.12	2.3	142	252	42.1	24	22	174	174	79	0.06	3.9	2.36	4.29
1131464	1	60-69	19.68	112	70	IIIC	0	0	0	0	1	0	0	1	2	4	15	0.0863248	6.69516	20.2863	8.72312	218	0.0122507	0.0712941	5.64	3.03	53.8	35.1	1.98	0.43	0.2	4.8	93	235	42.5	18.1	14.7	136.5	136.5	104.6	0.07	2.9	2.41	5.34
1131529	1	20-29	20.76	105	70	ⅢB	0	0	0	0	0	1	1	1	0	1	10.64	0.0527352	5.9081	14.2385	6.97687	274	0.0107221	0.052967	5.65	2.41	42.6	45.7	2.58	0.49	0.13	3.7	125	270	45.5	14	19	143	143	63	0.08	3.9	2.43	4.71
1131583	2	60-69	21.58	112	68	ⅢB	0	0	0	0	0	0	0	1	0	6	22.2	0.160396	11.1386	36.0891	11.9094	142.3	0.0163366	0.0784504	4.6	3.24	70.4	20.2	0.93	0.33	0.06	2.2	102	225	41.3	18	11	169	169	70	0.09	4.2	2.32	5.92
1131602	1	40-49	20.76	125	80	ⅣB	0	0	0	1	0	1	0	1	1	4	18.8	0.0868657	6.0597	17.6337	6.34814	218.4	0.0107463	0.0571709	4.99	2.91	58.3	33.5	1.67	0.36	0.33	5.9	141	203	50.9	31	32	233	233	94	0.05	4.1	2.6	6.83
1131617	1	50-59	20.2	130	70	Ⅲ-ⅣA	0	0	0	0	0	0	0	1	0	9	36.9	0.135714	10.084	32.5714	12.7029	163.2	0.0163866	0.0730769	4.95	3.23	65.3	23.8	1.18	0.39	0.11	3.6	146	240	44.2	19	22	159	159	79	0.06	4.6	2.39	6.1
1131725	2	40-49	29.3	110	70	ⅣB	0	0	0	0	0	0	0	1	0	3	14.85	0.172432	9.62162	30.693	17.495	132.6	0.0308108	0.0795511	4.71	3.19	67.7	18.5	0.87	0.57	0.11	3.9	127	178	40.1	57	71	187	187	44	0.12	4.3	2.45	8.17
1131746	1	50-59	26.73	102	68	ⅢB	0	0	0	0	1	1	1	1	0	6	31.8	0.131801	6.2069	21.3517	5.76497	173.6	0.0103448	0.0798144	5.18	3.44	66.4	26.1	1.35	0.27	0.14	3.2	132	162	43.1	22	16	132	132	73	0.09	4.5	2.46	7.68
1131782	2	50-59	22.95	116	70	Ⅳa	0	0	0	0	0	0	0	1	0	6	27.48	0.0618705	8.70504	14.9727	5.98906	186.8	0.0143885	0.0359833	2.99	1.72	57.4	27.8	0.83	0.4	0.2	5	127	242	47.8	13.4	13.2	157.1	157.1	57.3	0.07	3.8	2.39	5.27
1131947	1	40-49	18.36	106	68	ⅣB	0	0	0	0	0	1	1	1	0	4	16.68	0.0714789	10.2465	20.8004	7.28012	183.2	0.0123239	0.0492718	3.49	2.03	58.1	28.4	0.99	0.35	0.1	2.9	94	291	41.2	25.5	25.7	276.9	276.9	47.8	0.11	4.3	2.33	3.99
1132002	1	50-59	30.39	120	80	ⅢC	0	0	0	0	1	1	1	1	0	2	8.4	0.136335	5.24845	23.0407	14.746	203	0.0198758	0.104524	7.69	4.39	57.1	32.2	2.48	0.64	0.15	2.1	158	169	42	19	14.4	210.2	210.2	50.1	0.13	3.7	2.36	5.57
1132036	2	40-49	27.18	116	76	ⅣC	0	0	0	0	0	0	0	1	0	3	13.95	0.132114	9.43089	30.6504	11.0341	168.8	0.0146341	0.0709607	5.08	3.25	64	24.6	1.25	0.36	0.88	24.2	124	232	45.8	28	27	270	270	52	0.09	3.9	2.34	4.68
1132091	1	60-69	21.72	120	70	ⅡA	0	0	0	0	1	1	1	1	0	6	23.4	0.327363	9.801	64.4905	54.817	145.1	0.0422886	0.147534	9.35	6.58	70.4	20.1	1.88	0.85	0.04	1.7	146	197	44.6	17.8	25.4	167.3	167.3	65.1	0.1	3.8	2.46	4.34
1132123	1	60-69	22.59	120	70	ⅡA	1	3	2	1	0	0	1	1	0	8	27.6	0.0705234	5.84022	14.951	6.2794	220.6	0.0115702	0.0654731	4.87	2.56	52.7	36.3	1.77	0.42	0.13	4.2	132	212	39.1	13	8	160	160	73	0.04	3.9	2.18	4.22
1132223	1	50-59	18.25	105	72	ⅣB	0	0	0	0	1	1	1	1	2	8	28.8	0.262805	16.7073	72.0085	38.8846	124	0.0329268	0.102619	6.75	4.31	63.9	16.4	1.11	0.54	1.27	15.2	154	274	42	81.7	137.2	229.7	229.7	70.1	0.1	4.8	2.4	4.52
1132324	1	50-59	19.49	120	80	ⅢC	0	0	0	0	0	1	1	1	0	2	9	0.0663239	7.17224	18.5044	7.58679	237	0.0105398	0.0607059	5.11	2.58	50.5	38.9	1.99	0.41	0.15	3.7	126	279	42.5	15.8	13.2	185.7	185.7	57	0.05	4	2.37	4.45
1132421	2	40-49	21.78	107	95	ⅢC	0	0	0	1	1	0	0	1	0	6	23.4	0.149515	10.5825	48.8913	26.4013	197.2	0.0174757	0.108197	7.63	4.62	60.5	30.9	2.36	0.54	0.16	5.2	115	327	42.7	17.7	12.3	164.6	164.6	56.9	0.06	3.7	2.16	7.3
1132534	1	60-69	22.41	110	70	ⅢC	0	0	0	0	0	0	1	1	0	6	28.2	0.0630208	4.42708	10.7135	3.6426	225.8	0.00885417	0.0715976	4.71	2.42	51.4	38.4	1.81	0.34	0.12	2.7	123	170	33.8	13	9	176	176	59	0.07	3.8	2.12	4.02
1132556	2	50-59	21.36	112	70	ⅢB	0	0	0	0	0	0	0	1	0	1	4.3	0.0349241	5.6833	9.15011	4.30055	272.4	0.0101952	0.0384248	4.1	1.61	39.2	46.1	1.89	0.47	0.26	6.5	118	262	41.9	21	16	198	198	51	0.11	3.8	2.52	4.66
1132581	2	60-69	25.57	120	70	ⅣC	0	0	0	0	0	0	0	1	1	8	26.4	0.134728	7.74059	24.9247	6.72967	156	0.0112971	0.0882192	4.69	3.22	68.6	23.9	1.12	0.27	0.07	4.4	104	185	36.5	19	17	198	198	51	0.07	3.5	2.3	4.47
1132714	1	50-59	23.24	102	70	ⅢC	0	0	0	0	1	1	1	1	0	2	10	0.535762	29.8013	241.093	113.314	116	0.0311258	0.199753	10.71	8.09	75.6	15.1	1.62	0.47	0.45	4.2	94	450	40.5	17.5	15.3	174.6	174.6	74.3	0.07	4.4	2.33	4.29
1132759	2	70-79	16.44	138	86	ⅢC	0	0	0	0	1	0	0	1	0	4	9.6	0.0343902	5.04878	7.11878	2.3492	248.2	0.00804878	0.0326389	2.9	1.41	48.7	41	1.19	0.33	0.05	1.7	92	207	43.2	25.2	14.3	167.8	167.8	49.6	0.1	3.3	2.46	4.74
1132841	2	50-59	21.93	128	76	ⅡA	0	0	0	0	1	0	0	1	1	5	20	2.10685	62.1918	956.51	899.119	70.8	0.128767	0.448397	17.65	15.38	87.2	7.3	1.29	0.94	0.15	2.7	88	454	34.3	38.7	38.1	352.9	352.9	69.4	0.12	2.8	2.16	5.68
1132929	2	50-59	20.08	120	70	Ⅳa	0	0	0	0	0	0	0	1	2	3	15	0.176847	11.0345	39.6138	25.749	142.1	0.0320197	0.0884236	5.51	3.59	65.1	20.3	1.12	0.65	0.18	6.7	104	224	40.6	55	69	168	168	50	0.11	3.3	2.19	4.01
1133008	2	30-39	21.2	104	71	ⅣB	0	0	0	0	0	0	0	1	0	8	34.4	0.221675	16.2562	73.1527	49.7438	138.8	0.0334975	0.120643	6.86	4.5	65.6	20.3	1.39	0.68	0.25	7	115	330	37.3	14	11	181	181	43	0.09	4	2	4.27
1133076	2	40-49	22.83	114	76	ⅣC	0	0	0	0	0	0	0	1	0	6	26.4	0.335135	14.5405	90.1514	63.1059	132	0.0378378	0.156962	8.72	6.2	71.1	18.5	1.61	0.7	0.2	3.4	117	269	39.5	33.1	11.1	379	379	54.6	0.1	4.6	2.06	4.36
1133116	1	50-59	22.72	112	75	ⅢB-C	0	0	0	0	0	1	1	1	0	2	7.5	0.325217	20.9565	78.3774	36.0536	99.1	0.04	0.0899038	4.97	3.74	75.2	11.5	0.57	0.46	0.38	6.7	124	241	41.6	15.1	10.9	165	165	77.1	0.08	3.59	2.13	6.3
1133138	1	50-59	21.3	112	76	ⅣA	0	0	0	0	0	0	1	1	0	8	37.2	0.131556	8.26667	24.4693	8.31957	151.7	0.0151111	0.0755102	4.49	2.96	65.9	22.5	1.01	0.34	0.26	6.9	130	186	39.2	26	32.2	180.1	180.1	68.8	0.05	3.9	2.07	4.5
1133150	2	60-69	24.89	136	88	ⅡA	0	0	0	0	0	0	0	1	0	7	23.8	0.101401	8.51541	30.8258	15.4129	220.6	0.0140056	0.0859857	6.69	3.62	54.1	35.7	2.39	0.5	0.18	5.2	122	304	42.1	17.8	10.5	156.4	156.4	59.4	0.06	4.3	2.22	4.44
1133187	2	60-69	18.67	114	70	IIIB	0	0	0	0	0	0	0	1	0	5	18.7	0.0946429	9.71429	25.7429	11.3269	183.5	0.0157143	0.0609195	4.83	2.65	54.8	28	1.35	0.44	0.37	7.7	111	272	43.5	15	8	196	196	46	0.04	3.3	2.23	5.32
1133211	1	50-59	17.04	110	70	ⅡA	0	0	0	0	1	1	1	1	0	7	30.8	0.0606299	6.4042	14.7937	6.21335	228.5	0.0110236	0.0607895	4.73	2.31	48.7	38.1	1.8	0.42	0.18	4.6	124	244	38	15	7	169	169	71	0.05	3.7	2.42	4.86
1133229	1	40-49	18.26	120	70	ⅡA	0	0	0	1	0	1	1	2	0	8	32	0.0634259	6.18056	16.9347	6.43519	261.5	0.0087963	0.0602198	5.72	2.74	48	43.2	2.47	0.38	0.16	3.4	136	267	45.5	18	14	179	179	56	0.1	3.6	2.49	4.76
1133307	2	30-39	21.48	121	86	ⅣB	0	0	0	0	1	0	0	1	0	4	17.4	0.408667	18	110.34	62.8938	117.6	0.038	0.143897	8.45	6.13	72.7	15	1.27	0.57	0.46	5.4	125	270	42.6	64	52.4	469.9	469.9	61.8	0.06	4.3	2.28	4.58
1133450	1	60-69	20.34	120	70	ⅢB	0	0	0	0	0	1	1	1	0	7	35	0.115225	11.3149	37.6785	23.3607	177.4	0.0214533	0.101216	5.92	3.33	56.2	28.9	1.71	0.62	0.23	3.9	113	327	32.9	15.2	13.4	183.8	183.8	71.5	0.05	4	2.13	4.29
1133530	2	30-39	18.9	105	65	ⅡA	0	0	0	0	0	0	0	1	0	8	34	0.0851064	8.58156	20.5957	14.8289	182.3	0.0255319	0.0581114	4.65	2.4	51.6	28.2	1.31	0.72	0.29	10.9	85	242	41.3	21	13	165	165	45	0.09	3.8	2.2	4.47
1133590	1	40-49	19.26	112	74	ⅡA	0	0	0	0	1	1	1	1	0	5	22.5	0.0993846	6.83077	22.0634	12.1349	207.2	0.0169231	0.0722595	5.81	3.23	55.6	32.5	1.89	0.55	0.53	10.4	156	222	44.7	20.3	17.3	154.6	154.6	57.6	0.11	3.9	2.22	4.74
1133677	1	60-69	20.57	117	67	ⅡA	0	0	0	0	1	1	1	1	2	7	32.2	0.0602817	5.71831	12.2372	3.54878	223	0.00816901	0.047033	4.06	2.14	52.7	35.5	1.44	0.29	0.15	3.7	110	203	45.5	24.5	32.2	164	164	75.9	0.08	4.4	2.52	4.26
1133789	1	40-49	17.91	120	70	ⅢB	0	0	0	0	0	1	1	1	0	9	40.95	0.0365503	8.58316	15.278	4.73619	284.9	0.0063655	0.0429952	4.7	1.78	37.9	48.7	2.29	0.31	0.45	9	101	418	41.4	31.6	28.8	159.1	159.1	65.3	0.05	4.6	2.21	3.92
1133808	1	50-59	17.53	115	65	ⅢB	0	0	0	0	0	0	1	1	0	4	32	0.130403	6.52015	23.2117	9.05257	172.5	0.0142857	0.0988889	5.68	3.56	62.6	27.3	1.55	0.39	0.17	7	127	178	36	20	22	211	211	62	0.07	3.3	2.32	4.18
1133821	1	50-59	21.67	122	87	ⅡA	0	0	0	0	0	1	1	1	0	8	38.4	0.12057	6.99367	26.6459	19.718	197.5	0.0234177	0.0964557	7.02	3.81	54.4	31.6	2.22	0.74	0.29	8	160	221	39.5	16.6	12.3	134	134	55.5	0.09	4.2	2.42	4.49
1134064	1	60-69	20.55	108	68	ⅢA	0	0	0	0	0	1	1	1	0	4	18.5	0.0874618	6.66667	19.0667	7.81733	206.5	0.0125382	0.0665116	5.07	2.86	56.4	32.7	1.66	0.41	0.26	4.7	154	218	43	25.1	24.7	185.2	185.2	78.3	0.06	4	2.27	4.38
1134073	2	60-69	18.83	114	75	ⅡC	0	0	0	0	0	0	0	1	0	5	18.5	0.426829	16.3902	143.415	90.3512	139.1	0.0307317	0.239071	11.83	8.75	73.9	20.5	2.42	0.63	0.17	4.8	98	336	36.6	36	29	280	280	55	0.06	3.3	1.94	5.04
1134119	1	60-69	26.13	130	67	ⅡA	0	0	0	0	0	1	1	1	0	5	25	0.1028	4.4	11.308	3.84472	167.2	0.0136	0.0609005	4	2.57	64.2	25	1	0.34	0.08	2	132	110	42.2	22	19	165.2	165.2	64	0.1	4	2.23	4.3
1134212	2	20-29	17.85	110	70	ⅡA	1	1	1	0	1	0	0	1	0	5	19.5	0.0482916	4.60137	9.7549	3.90196	259.3	0.00911162	0.0532663	4.67	2.12	45.4	43.9	2.05	0.4	0.09	2.7	88	202	39.8	8.4	4.3	135	135	49.5	0.07	4.1	2.24	4
1134226	1	40-49	25.35	112	70	ⅢC	0	0	0	0	1	0	0	1	0	6	31.95	0.310204	17.483	79.7224	42.2529	116.5	0.0360544	0.106047	6.04	4.56	75.5	14.7	0.89	0.53	0.06	2.9	139	257	43	12.2	9.6	148.6	148.6	74.5	0.07	3.7	2.45	5.09
1134258	1	50-59	22.31	111	72	Ⅲ	0	0	0	0	0	1	1	1	0	3	13.5	0.0853147	3.67133	8.95804	4.03112	181.2	0.0157343	0.0638743	4.48	2.44	54.5	28.6	1.28	0.45	0.26	5.8	127	105	38.2	15.8	10.7	192.3	192.3	79	0.06	3.4	2.04	4.35
1134266	2	30-39	22.43	110	70	ⅢB	0	0	0	0	0	0	0	1	0	4	16.6	0.122615	11.5901	40.2177	26.1415	180.1	0.0229682	0.0898964	6.08	3.47	57.1	28.3	1.72	0.65	0.36	17.3	103	328	38.6	13.2	9.6	151.1	151.1	67.6	0.06	4	2.27	4.62
1134284	2	50-59	28.31	110	68	ⅣA	1	2	2	0	1	0	0	1	2	11	55.5	0.107865	7.07865	27.182	16.3092	218.8	0.0168539	0.0941176	7.2	3.84	53.3	35.6	2.56	0.6	0.27	4.5	137	252	40.8	19	16	169	169	65	0.07	4	2.42	4.22
1134348	1	60-69	23.8	138	87	ⅢB	0	0	0	0	0	0	0	1	0	4	18.6	0.139855	4.63768	17.9014	6.08649	179.8	0.0123188	0.0923445	6.09	3.86	63.4	27.6	1.68	0.34	0.2	4.4	138	128	41.8	14.6	12.8	174.9	174.9	78.9	0.06	3.8	2.24	3.46
1134352	2	60-69	32.03	120	80	ⅢB	0	0	0	1	1	0	0	1	0	4	15.1	0.05054	6.80346	15.9201	4.29842	271.2	0.00583153	0.0589421	5.2	2.34	45	46.3	2.41	0.27	0.16	3.1	104	315	39.7	16.5	14.5	178.2	178.2	56.1	0.04	3.6	2.31	4.51
1134382	2	40-49	20.96	110	70	ⅢB	0	0	0	0	0	0	0	1	0	8	33.2	0.118889	9.48148	30.4356	13.3916	177.7	0.0162963	0.0751756	5.15	3.21	62.3	27	1.39	0.44	0.07	1.9	135	256	42.7	23.6	16.5	175.5	175.5	51.5	0.07	3.2	2.5	4.77
1134514	2	50-59	23.24	107	65	Ⅰ	0	0	0	0	0	0	0	1	0	7	32.55	0.0516304	6.08696	11.5652	5.20435	224.9	0.0122283	0.0464548	4.02	1.9	47.3	36.8	1.48	0.45	0.15	3.7	110	224	40.9	19	20	197	197	60	0.07	4.1	2.22	4.81
1134542	1	60-69	17.97	122	74	ⅣA	1	3	2	0	0	1	1	1	0	2	8	0.188479	10.2765	42.0309	25.2185	143.1	0.0276498	0.118208	6.32	4.09	64.7	21.7	1.37	0.6	0.25	4.2	108	223	34.6	11	11	126	126	66	0.08	4.1	1.9	3.41
1134591	2	60-69	24.44	127	80	ⅣA	0	0	0	0	0	0	0	1	2	6	27	0.075625	9.875	23.8975	6.93027	203.4	0.0090625	0.0557604	4.1	2.42	58.9	32	1.31	0.29	0.28	4.9	123	316	43.4	22.5	16.5	231.3	231.3	57.7	0.04	3.6	2.44	6.92
1134601	2	50-59	21.78	116	78	ⅢB	0	0	0	0	0	0	0	1	0	5	19.5	0.142857	7.63158	29	20.01	169.8	0.0259398	0.103261	6.36	3.8	59.7	26.6	1.69	0.69	0.08	3.9	124	203	36.8	12.8	11.1	172.2	172.2	56.3	0.05	3.9	2.36	4.18
1134733	2	20-29	23.28	120	70	ⅣA	0	0	0	0	1	0	0	1	0	1	4	0.206098	9.10569	46.1659	21.698	162.2	0.0191057	0.129337	7.68	5.07	66	24.6	1.89	0.47	0.14	4.1	122	224	39.2	15	21	223	223	51	0.09	4.1	2.3	4.49
1134767	1	60-69	19.81	136	81	ⅢC	0	0	0	0	0	0	0	1	0	3	12.75	0.148193	7.99197	29.4904	14.7452	162.3	0.0200803	0.097619	6.27	3.69	58.8	24.9	1.56	0.5	0.53	13.5	141	199	37.8	15.1	12.5	195.3	195.3	72.2	0.05	4.4	2.16	3.53
1134801	1	60-69	17.72	120	80	ⅢC	0	0	0	0	0	1	1	1	0	8	16.8	0.0171875	4.12109	3.62656	0.906641	296.9	0.00488281	0.0215159	2.6	0.88	33.8	51.2	1.33	0.25	0.36	17.2	103	211	40.9	16.8	11.9	146.8	146.8	53.8	0.09	4.4	2.13	3.92
1134858	2	40-49	31.25	130	85	ⅢC	0	0	0	0	0	0	0	1	0	2	9.4	0.162917	20.8333	81.4583	48.0604	166.8	0.0245833	0.083547	6.99	3.91	56	24	1.68	0.59	1.77	41.2	95	500	46.8	20	20	196	196	58	0.06	4.2	2.38	4.83
1134895	1	60-69	24.61	110	70	ⅢB	1	2	2	0	1	1	1	1	0	2	9.4	0.0756757	7.22973	16.1946	5.34422	186	0.0111486	0.0589474	3.85	2.24	58.1	29.6	1.14	0.33	0.17	4	131	214	38	24	41	127	127	61	0.08	3.6	2.17	4.71
1134921	2	70-79	23.01	120	72	ⅢB	1	3	2	0	0	1	0	1	0	1	3.4	0.0702073	6.1399	16.6391	8.31956	235.1	0.0129534	0.0643705	5.41	2.71	50.1	38.6	2.09	0.5	0.13	5.3	121	237	42.1	13.1	7.1	165.5	165.5	95.8	0.07	4.6	2.17	5.01
1134972	1	60-69	25.86	128	74	ⅢB	0	0	0	0	1	1	0	1	0	2	9.64	0.05225	4.2	8.778	2.28228	243.6	0.0065	0.0479358	4.12	2.09	50.8	40	1.65	0.26	0.13	3.8	132	168	43.6	20	29	154	154	91	0.05	4	2.37	5.03
1135035	1	60-69	19.47	120	80	ⅣA	0	0	0	0	0	1	1	1	0	2	8.4	0.124521	9.7318	31.6284	18.0282	172.4	0.0218391	0.0775656	5.32	3.25	61.1	26.1	1.39	0.57	0.07	1.5	139	254	41.9	23.9	31.5	188.7	188.7	75.6	0.08	4.5	2.22	4.36
1135203	2	20-29	17.97	105	73	ⅢB	0	0	0	0	0	0	0	1	0	11	44	0.0807453	9.75155	25.354	7.85975	200.3	0.00962733	0.0661578	4.66	2.6	55.8	32.2	1.5	0.31	0.23	4.9	77	314	39.3	12	8	129	129	39	0.08	4	2.39	4.22
1135214	2	50-59	21.64	112	65	ⅢB	0	0	0	0	0	0	0	1	0	10	42.5	0.0662162	10.7095	20.9905	6.71697	185.9	0.0108108	0.051715	4.02	1.96	48.8	29.6	1.19	0.32	0.54	13.4	86	317	37.9	13	4	171	171	57	0.11	3.5	2.05	4.4
1135278	2	50-59	21.46	144	96	ⅢB	0	0	0	1	0	0	0	1	0	9	34.65	0.207692	18.7981	81.2077	49.5367	141.9	0.0293269	0.113984	6.59	4.32	65.5	20.8	1.37	0.61	0.18	5.5	113	391	37.9	21.6	22.1	175.8	175.8	45.7	0.11	3.4	2.24	4.04
1135377	1	60-69	23.88	123	76	ⅣB	0	0	0	0	1	0	0	1	2	4	18.4	0.130224	7.42537	25.9146	11.9207	173	0.0171642	0.0894872	5.56	3.49	62.8	26.8	1.49	0.46	0.12	4.3	143	199	39	18	13	221	221	81	0.07	3.5	2.01	5.68
1135473	2	40-49	22.07	111	72	ⅢC	1	3	2	0	0	0	0	1	0	1	8	0.113968	13.3333	47.8667	22.0187	196.2	0.0146032	0.0927649	6.12	3.59	58.7	31.5	1.93	0.46	0.1	4.3	118	420	38.7	13.5	4.1	162	162	63.9	0.07	3.9	2.03	3.95
1135651	2	50-59	16.66	110	70	ⅡA	0	0	0	0	1	0	0	1	0	5	14.6	0.0211991	2.82655	2.79829	1.28721	271.8	0.00985011	0.0258486	2.87	0.99	34.6	46.7	1.34	0.46	0.07	1.9	88	132	38.3	71	54	153	153	61	0.07	4.4	2.44	4.22
1135690	2	70-79	22.31	118	74	ⅢC	0	0	0	0	1	0	0	1	0	1	3.85	0.0726098	5.03876	14.1589	6.79628	233.3	0.0124031	0.070603	5.5	2.81	51.1	38.7	2.13	0.48	0.06	1.1	105	195	39.8	20.7	11.2	193.6	193.6	57.4	0.08	4.6	2.16	5.61
1135719	1	60-69	20.44	123	73	Ⅳa	0	0	0	0	0	1	1	1	0	2	6.2	0.0634667	4.56	10.8528	6.07757	222.5	0.0149333	0.068	5.04	2.38	47.2	37.5	1.89	0.56	0.17	3.4	119	171	35	19.3	12	157.5	157.5	80.1	0.06	4.1	2.12	3.79
1135767	1	50-59	16.9	138	71	ⅣA	0	0	0	0	0	1	1	1	0	8	27.2	0.220379	14.6919	68.3175	45.7727	146	0.0317536	0.114815	6.92	4.65	67.2	21.1	1.46	0.67	0.23	5	103	310	40.5	20	13	135	135	68	0.09	4.1	2.22	3.14
1135864	1	70-79	25.48	110	68	Ⅳa	1	3	2	0	0	0	1	1	1	3	8.04	1.16479	33.662	278.385	272.817	79.3	0.138028	0.188813	10.38	8.27	79.7	7.1	0.74	0.98	0.43	9.3	131	239	43.8	20	16	327	327	144	0.06	4.4	2.26	4.98
1135882	2	40-49	20.7	120	80	ⅢB	0	0	0	0	0	0	0	1	0	8	34.4	0.107166	8.37134	27.5417	12.3938	201.2	0.014658	0.0689727	5.8	3.29	56.7	30.7	1.78	0.45	0.26	9.1	122	257	47.7	18.5	21.7	127.8	127.8	52.1	0.07	3.7	2.31	3.66
1135931	2	70-79	18.8	114	72	ⅡA	0	0	0	0	0	0	0	1	0	8	24.8	0.0884758	8.32714	19.8186	4.95465	175.7	0.00929368	0.057767	4.09	2.38	58.2	26.9	1.1	0.25	0.3	7.9	105	224	41.2	28	16	140	140	46	0.07	3.8	2.18	3.67
1135969	1	60-69	21.2	131	66	ⅣC	1	3	2	0	1	1	1	1	1	6	28.2	0.0564815	9.96914	18.2435	8.02715	202.4	0.0135802	0.045297	3.58	1.83	51.1	32.4	1.16	0.44	0.15	9.9	88	323	40.4	17	19	171	171	86	0.09	4	2.25	4.98
1135969	1	60-69	20.07	136	82	ⅣC	1	3	2	0	1	1	1	1	1	2	9.4	0.0564815	9.96914	18.2435	8.02715	202.4	0.0135802	0.045297	3.58	1.83	51.1	32.4	1.16	0.44	0.15	9.9	88	323	40.4	17	19	171	171	86	0.09	4	2.25	4.98
1136091	2	60-69	22.52	107	71	ⅡA	0	0	0	0	0	0	0	1	0	8	24.8	0.0415584	9.14286	14.6286	3.80343	231	0.00675325	0.0415584	3.61	1.6	44.3	38.5	1.39	0.26	0.87	21	86	352	38.5	19	12	173	173	48	0.06	3.7	2.37	4.48
1136151	1	40-49	21.45	131	89	ⅢC	0	0	0	0	0	0	0	1	0	4	18	0.148347	9.17355	32.9331	11.1972	163	0.0140496	0.0854762	5.57	3.59	64.5	24.2	1.35	0.34	0.23	5	161	222	42	22	28	176	176	68	0.07	3.3	2.38	5.43
1136161	1	10-19	17.99	119	79	ⅢC	1	2	2	0	1	0	0	1	0	3	13.45	0.0731629	6.86901	15.73	8.49422	195.8	0.0172524	0.0582697	4.31	2.29	53.1	31.3	1.35	0.54	0.14	3.3	129	215	39.3	70.4	146.3	174.4	174.4	49.3	0.11	4	2.3	4.33
1136179	1	50-59	21.26	120	70	ⅢB	0	0	0	0	0	1	1	1	0	5	24	0.19878	6.86992	33.5939	26.5392	162.6	0.0321138	0.123485	8.01	4.89	61	24.6	1.97	0.79	0.52	4.6	129	169	39.6	21	40	163	163	63	0.09	3.8	2.28	4.57
1136318	2	70-79	26.06	142	89	Ⅳa	1	3	2	1	1	0	0	1	0	3	13.2	0.309195	12.9885	69.8782	37.0354	130	0.0304598	0.125116	7.46	5.38	72.1	17.4	1.3	0.53	0.2	2.7	130	226	43	13.9	16	170.4	170.4	47.7	0.1	3.9	2.21	5.66
1136346	1	50-59	21.72	115	77	ⅢB	0	0	0	0	0	0	0	1	0	8	38.4	0.0758741	5.66434	12.2916	4.67081	188.8	0.0132867	0.0473799	3.84	2.17	56.6	28.6	1.1	0.38	0.14	4.4	125	162	45.8	27.5	34.6	159.6	159.6	74.7	0.09	4.1	2.26	5.1
1136361	2	60-69	18.02	137	77	ⅠB	0	0	0	0	1	0	0	1	1	2	5.5	0.283439	9.93631	44.2166	20.3396	119.6	0.0292994	0.108273	5.86	4.45	76	15.7	0.92	0.46	0.11	3.1	129	156	41.1	18	12	218	218	56	0.16	3.6	2.26	4.45
1136370	1	70-79	21.45	106	69	ⅢB	0	0	0	0	1	0	0	1	0	1	3.75	0.0356627	4.21687	6.24096	3.2453	245.2	0.0125301	0.0392573	3.57	1.48	41.4	41.5	1.48	0.52	0.16	3.5	140	175	37.7	27	22	197	197	88	0.03	3.8	2.21	4.41
1136391	1	60-69	22.84	120	70	ⅢB	0	0	0	0	0	1	1	1	0	6	28.5	0.113208	6.1186	25.6981	15.4189	226.5	0.0161725	0.102439	8.08	4.2	52	37.1	3	0.6	0.12	4	141	227	41	15.9	13.7	176	176	82.6	0.06	4.1	2.37	5.16
1136437	2	50-59	23.12	118	70	ⅡA	0	0	0	0	0	0	0	1	0	7	29.75	0.0340599	4.93188	6.16485	2.1577	225.5	0.00953678	0.0297619	2.64	1.25	47.3	36.7	0.97	0.35	0.05	2.6	119	181	42	19.5	12.5	225.1	225.1	61	0.05	4.2	2.27	5.69
1136446	1	60-69	22.68	110	70	ⅣB	0	0	0	0	0	1	1	1	1	11	53.9	0.269856	13.8756	78.2584	37.564	146.7	0.0229665	0.133649	8	5.64	70.5	20.9	1.67	0.48	0.36	10.9	116	290	42.2	21.4	19.2	232.3	232.3	60.8	0.06	4.7	2.3	4.02
1136485	2	60-69	20.82	110	68	ⅢB	0	0	0	0	0	0	0	1	0	8	23.2	0.085098	6.66667	14.4667	3.32733	172.1	0.00901961	0.0486547	3.53	2.17	61.5	25.5	0.9	0.23	0.09	11.1	124	170	44.6	15.5	11.9	190.4	190.4	50.9	0.11	3.9	2.47	5.78
1136519	1	40-49	20.83	110	70	ⅣA	0	0	0	0	1	1	1	1	0	1	4.2	0.0668675	7.95181	17.653	4.94284	203.5	0.00843373	0.0592	4.01	2.22	55.3	33.2	1.33	0.28	0.16	4	119	264	37.5	16.2	10.5	189.8	189.8	61.5	0.06	4.6	2.42	4.14
1136538	2	50-59	29.09	115	74	ⅢC	0	0	0	1	1	0	0	1	0	2	9.2	0.0563559	5.21186	13.8636	5.26815	281.6	0.00805085	0.0583333	6.08	2.66	43.7	47.2	2.87	0.38	0.13	2.3	129	246	45.6	29	28	286	286	55	0.07	4.22	2.33	5.52
1136545	1	60-69	25.22	106	76	ⅣA	0	0	0	0	0	1	1	1	0	6	27.9	0.304018	15.1786	103.366	70.2889	154.4	0.0303571	0.160613	9.95	6.81	68.5	22.4	2.23	0.68	0.29	4.8	146	340	42.4	20	19	210	210	92	0.05	4.41	2.25	4.08
1136784	1	60-69	24.62	120	70	ⅡC	1	2	1	0	0	1	1	1	0	5	23.5	0.213966	10.8939	41.7235	12.517	137.1	0.0167598	0.0804622	5.21	3.83	73.4	17.9	0.93	0.3	0.11	2.6	126	195	47.6	18.4	16.3	149.4	149.4	73.5	0.09	4.2	2.21	5.41
1136912	2	50-59	21.23	107	66	ⅢA	0	0	0	0	1	0	0	1	0	8	24.8	0.00613288	2.53833	0.913799	0.255864	334.2	0.00477002	0.00884521	1.84	0.36	19.6	58.7	1.08	0.28	0.11	6	110	149	40.7	253	209	290	290	59	0.1	4.2	2.32	5
1136919	1	50-59	22.58	107	74	ⅢA	0	0	0	0	0	1	1	1	0	8	36	0.0811688	6.68831	16.7208	7.02273	189.4	0.0136364	0.0706215	4.51	2.5	55.4	30.8	1.39	0.42	0.23	7.3	120	206	35.4	49	61	209	209	71	0.07	3.3	2.37	3.5
1137018	2	50-59	19.22	112	74	ⅢB	0	0	0	0	1	0	0	1	0	8	29.6	0.107885	4.94624	14.8882	4.9131	180.2	0.011828	0.0739558	4.94	3.01	61	27.9	1.38	0.33	0.17	4.8	115	138	40.7	24	25	171	171	60	0.11	3.7	2.35	4.53
1137020	2	30-39	20.43	120	70	ⅢB	0	0	0	0	1	0	0	1	0	8	34.4	0.103322	6.04651	18.8047	6.20553	190.1	0.0109635	0.0785354	5.08	3.11	61.2	30.1	1.53	0.33	0.03	2.5	125	182	39.6	13	15	152	152	37	0.09	3.3	2.39	4.52
1137120	1	60-69	27.51	114	65	Ⅰ	0	0	0	0	1	1	1	1	0	1	5	0.211228	7.75439	46.6814	33.6106	182.6	0.0252632	0.150125	9.65	6.02	62.4	28.5	2.75	0.72	0.14	1.4	135	221	40.1	16.7	20.1	147.1	147.1	89.4	0.07	3.6	2.5	4.55
1137265	2	60-69	20.72	158	82	ⅢC	1	3	2	1	0	0	0	2	0	1	7.625	0.155273	9.78182	41.7684	21.3019	180.4	0.0185455	0.0995338	6.84	4.27	62.4	27.5	1.88	0.51	0.13	1.9	124	269	42.9	18	23	184	184	51	0.07	3.3	2.49	6.07
1137355	1	50-59	24.24	120	70	Ⅲb	0	0	0	0	1	0	0	1	0	8	37.8	0.0637647	5.34118	14.4746	7.52679	256.6	0.0122353	0.0614512	5.77	2.71	47	42.5	2.45	0.52	0.06	1.3	124	227	44.1	25	51	166	166	71	0.1	3	2.39	4.86
1137378	1	50-59	22.83	111	76	ⅡA	0	0	0	0	1	0	0	2	0	8	25.6	0.131208	6.1745	24.1423	9.17407	190.7	0.0127517	0.093765	6.31	3.91	62	29.8	1.88	0.38	0.1	2.7	133	184	41.7	19	24	160	160	97	0.08	4.2	2.46	4.23
1137380	2	50-59	23.74	116	68	ⅡA	0	0	0	0	0	0	0	1	0	8	31.2	0.0659026	4.95702	11.4011	3.9904	216.8	0.0100287	0.0543735	4.24	2.3	54.2	34.9	1.48	0.35	0.14	4.3	128	173	42.3	16	11	183	183	53	0.07	3.9	2.46	4.79
1137411	1	70-79	24.57	120	70	ⅢA	1	3	2	0	0	1	1	1	0	7	32.9	0.187847	12.3611	66.8736	37.4492	185.3	0.0194444	0.130993	9.26	5.41	58.5	28.8	2.67	0.56	0.54	9.9	150	356	41.3	19	28	168	168	73	0.11	4.9	2.62	4.57
1137618	2	40-49	24.89	106	64	ⅢB	0	0	0	0	1	0	0	1	0	8	33	0.0651351	7.32432	17.6516	4.94245	222.4	0.00756757	0.0644385	4.41	2.41	54.6	37	1.63	0.28	0.16	3.1	91	271	37.4	14.2	7.5	113.3	113.3	51.6	0.06	3.9	2.36	5.04
1137659	1	60-69	22.51	126	82	Ⅳ	0	0	0	0	0	0	0	1	2	7	28	0.115596	7.43119	28.0899	7.86517	210.1	0.00856269	0.0811159	6.14	3.78	61.6	32.7	2.01	0.28	0.1	2	137	243	46.6	24	15	230	230	70	0.07	4.5	2.55	5.17
1137727	2	40-49	30.83	107	63	ⅢB	1	2	1	0	0	0	0	1	0	2	9.9	0.138767	12.2026	38.4383	12.6846	154.2	0.0145374	0.0773956	4.72	3.15	66.7	22.7	1.07	0.33	0.17	4	97	277	40.7	21	30.1	125.5	125.5	48.5	0.08	4.1	2.66	5.1
1137752	1	70-79	23.83	130	81	ⅢC	0	0	0	1	0	0	0	1	0	4	14	0.22467	12.5551	64.0308	48.0231	154.4	0.0330396	0.124694	8.2	5.1	62.2	22.7	1.86	0.75	0.4	4.9	128	285	40.9	14	10	130	130	89	0.06	4.5	2.27	5
1137770	1	60-69	18.82	137	80	ⅢB	0	0	0	0	1	1	1	1	1	3	12.75	0.203436	7.93814	46.9938	24.9067	190.6	0.0182131	0.131264	9.42	5.92	62.9	29.1	2.74	0.53	0.11	1.9	144	231	45.1	21	19	202	202	75	0.09	4.1	2.55	7.14
1137779	1	50-59	19.69	112	66	ⅢB	0	0	0	0	0	1	1	1	0	4	19	0.0477327	5.99045	11.9809	4.91217	252.2	0.0097852	0.0468384	4.44	2	45	41.9	1.86	0.41	0.15	3.4	135	251	42.7	25	24	147	147	57	0.04	3.9	2.39	4.26
1137912	1	70-79	19.92	120	70	ⅢB	0	0	0	0	0	1	1	1	0	8	28	0.114815	8.92593	27.6704	14.3886	175.9	0.0192593	0.0757946	5.23	3.1	59.3	27	1.41	0.52	0.18	3.4	116	241	40.9	35	28	208	208	67	0.06	4.4	2.41	4.51
1137933	1	50-59	23.53	111	72	ⅡC	0	0	0	0	0	0	1	1	0	5	22	0.0862069	8.82759	22.069	9.04828	186.4	0.0141379	0.0603865	4.21	2.5	59.4	29	1.22	0.41	0.05	1.3	123	256	41.4	18.8	25.6	124.9	124.9	56.2	0.1	3.9	2.46	4.96
1138011	2	60-69	20.96	112	72	ⅢC	0	0	0	1	1	1	0	1	0	1	4.1	0.583478	16	107.36	94.4768	100.6	0.0765217	0.155684	8.61	6.71	78	11.5	0.99	0.88	0.17	3.1	106	184	43.1	17	23	132	132	54	0.11	3.7	2.54	5.53
1138242	1	60-69	24.62	120	80	ⅡA	0	0	0	0	0	1	1	1	0	6	27	0.120152	7.94677	25.1118	11.0492	170.4	0.01673	0.0812339	4.98	3.16	63.5	26.3	1.31	0.44	0.08	2.1	99	209	38.9	17	10	146	146	60	0.07	3.7	2.15	4.83
1138308	1	40-49	27.34	120	80	ⅣB	0	0	0	0	0	1	0	1	0	8	36.8	0.221801	8.67299	40.5896	15.0181	146.8	0.0175355	0.113317	6.79	4.68	69	21.1	1.43	0.37	0.34	9.9	134	183	41.3	28	33	226	226	74	0.06	4	2.38	4.54
1138362	1	30-39	20.42	110	68	ⅡA	0	0	0	0	1	0	0	1	0	3	13.875	0.358228	11.7089	66.2722	18.5562	119.8	0.0177215	0.138725	7.16	5.66	79.1	15.8	1.13	0.28	0.05	2.4	127	185	40.8	24	35	114	114	81	0.06	4	2.34	3.87
1138399	2	60-69	22.51	120	70	ⅢB	1	2	2	0	1	0	0	1	0	2	8	0.0570652	4.10326	8.61685	3.10207	227.2	0.00978261	0.0486111	4.05	2.1	51.8	36.8	1.49	0.36	0.17	4.2	129	151	43.2	25.5	20.9	136.7	136.7	62.5	0.07	3.7	2.7	4.32
1138591	1	60-69	21.64	110	70	ⅢB	1	2	2	0	0	0	0	1	0	1	8.5	0.0781759	6.28664	15.0879	4.52638	191.2	0.00977199	0.0636605	4.23	2.4	56.8	30.7	1.3	0.3	0.2	4.7	142	193	37.7	19	16	169	169	59	0.09	3.6	2.14	4.34
1138656	1	60-69	26.53	139	96	ⅣA	1	3	2	1	0	0	1	1	0	2	9	0.139076	9.28571	30.7357	10.7575	153.9	0.0147059	0.0948424	5.09	3.31	65	23.8	1.21	0.35	0.16	4.9	125	221	34.9	47	39	218	218	67	0.09	4	2.31	4.56
1138843	2	30-39	17.9	110	72	ⅢB	0	0	0	0	0	0	0	1	0	8	31.2	0.0361858	6.03912	8.9379	2.1451	252	0.00586797	0.0311579	3.25	1.48	45.6	40.9	1.33	0.24	2.04	50.7	99	247	47.5	14.9	9.6	146.8	146.8	67.6	0.04	3.6	2.7	3.95
1138861	1	40-49	23.67	111	75	ⅡC	1	1	1	0	0	0	0	1	0	2	9.5	0.0779528	3.43832	10.2118	6.53556	229.2	0.0167979	0.0767442	6.27	2.97	47.4	38.1	2.39	0.64	0.19	5.1	138	131	38.7	18	20	171	171	43	0.11	3.8	2.35	4.09
1138933	1	50-59	23.32	110	70	ⅢC	0	0	0	0	0	1	1	1	0	1	5.3	0.133333	12.971	47.7333	19.0933	185.2	0.0144928	0.0779661	5.87	3.68	62.7	27.6	1.62	0.4	0.2	5.6	146	358	47.2	30.6	47.5	161.3	161.3	87.3	0.06	3.5	2.44	5.29
1139174	1	20-29	18	120	80	ⅢC	0	0	0	0	0	1	1	1	0	8	36	0.073955	9.13183	21.0032	9.24141	195.7	0.0141479	0.0572139	4.54	2.3	50.6	31.1	1.41	0.44	0.29	9	100	284	40.2	16	20	119	119	45	0.08	4.6	2.47	4.34
1139177	2	40-49	27.34	95	70	ⅢB	0	0	0	0	0	0	0	1	2	6	28.2	0.325556	9.27778	54.3678	35.3391	133.9	0.0361111	0.133485	8.33	5.86	70.4	18	1.5	0.65	0.29	7.2	133	167	43.9	26	22	495	495	47	0.09	4	2.36	5.12
1139275	1	30-39	21.8	110	68	ⅡA	0	0	0	0	0	0	0	1	0	8	40	0.0546419	6.02122	12.4037	5.20956	228.5	0.0111406	0.0515	4.24	2.06	48.6	37.7	1.6	0.42	0.18	4.5	112	227	40	14.2	11.2	130.8	130.8	86.8	0.06	4.2	2.51	4.89
1139311	1	50-59	26.64	136	87	ⅢB	1	1	1	0	1	1	0	1	0	5	26	0.0456576	3.9206	7.2139	2.52486	242.2	0.00868486	0.0452088	4	1.84	45.9	40.3	1.61	0.35	0.18	4.5	127	158	40.7	19	22	104	104	84	0.05	4.3	2.41	5.05
1139311	1	50-59	26.7	132	88	ⅢB	1	1	1	0	1	1	0	1	0	4	20.8	0.0456576	3.9206	7.2139	2.52486	242.2	0.00868486	0.0452088	4	1.84	45.9	40.3	1.61	0.35	0.18	4.5	127	158	40.7	19	22	104	104	84	0.05	4.3	2.41	5.05
1139378	1	70-79	26.06	118	76	ⅡA	0	0	0	0	0	0	0	1	0	8	29.6	0.0140221	3.09963	2.35572	0.612487	309.7	0.00479705	0.0196382	2.36	0.76	32.3	54.2	1.28	0.26	0.36	10.6	129	168	38.7	19	27	140	140	77	0.05	4	2.41	5.51
1139389	1	60-69	24.39	112	74	ⅢB	1	1	1	0	1	1	1	1	0	2	4.4	0.122745	7.21569	22.5851	8.13064	167.4	0.0141176	0.0784461	4.95	3.13	63.2	25.5	1.26	0.36	0.16	3.2	129	184	39.9	16	16	144	144	76	0.08	4.1	2.45	4.36
1139410	1	60-69	25.99	136	98	ⅡA	0	0	0	1	1	0	0	1	0	3	15.75	0.0529086	3.2964	6.29612	2.89622	222.8	0.0127424	0.0451537	4.04	1.91	47.3	36.1	1.46	0.46	0.13	4.2	126	119	42.3	24	25	135	135	64	0.08	4.3	2.41	5.74
1139598	1	40-49	24.61	110	70	ⅡA	0	0	0	0	0	1	1	1	0	4	19	0.0557423	6.7507	13.4339	7.2543	225.9	0.0151261	0.0419831	4.51	1.99	44	35.7	1.61	0.54	0.3	6.7	110	241	47.4	14.1	13.7	122.5	122.5	65.1	0.06	4	2.48	5.42
1139648	1	70-79	25.97	138	85	ⅢA	1	3	2	0	0	0	1	2	0	1	3.5	0.214493	9.85507	43.7565	17.065	139.4	0.0188406	0.123677	6.27	4.44	70.8	20.7	1.3	0.39	0.13	3.4	102	204	35.9	18	27	170	170	112	0.04	3.8	2.11	5.35
1139720	1	50-59	24.22	130	78	ⅢB	0	0	0	1	1	1	1	1	0	6	28.5	0.118219	5.18219	15.132	6.96071	161.7	0.0186235	0.0764398	4.7	2.92	62.1	24.7	1.16	0.46	0.28	7.4	149	128	38.2	22.1	25	189.7	189.7	62.2	0.1	4.2	2.32	4.81
1139737	1	70-79	23.42	122	74	ⅣA	1	2	2	0	0	1	1	1	2	1	4.15	0.0542793	3.08559	7.43626	2.90014	259.8	0.00878378	0.0637566	5.34	2.41	45.1	44.4	2.37	0.39	0.21	5.9	127	137	37.8	12	6	140	140	67	0.07	3.9	2.15	6.18
1139741	1	50-59	20.08	111	72	ⅢC	1	1	1	0	0	1	1	1	0	1	4.4	0.126182	4.14545	14.3847	8.34314	177.9	0.0210909	0.0858911	5.79	3.47	59.9	27.5	1.59	0.58	0.12	4	142	114	40.4	13	9	142	142	76	0.08	4.6	2.36	4.49
1139806	2	30-39	19.15	116	76	Ⅲ	0	0	0	0	1	0	0	1	0	2	7.8	0.15336	9.60474	37.2664	19.3785	173.5	0.0205534	0.0825532	6.08	3.88	63.8	25.3	1.54	0.52	0.11	2.1	105	243	47	19	13	198	198	50	0.08	3.3	2.33	4.06
1139969	1	50-59	29.73	130	70	ⅢB	0	0	0	0	1	1	1	1	0	3	14.4	0.236066	20.6557	89.2328	35.6931	138.2	0.0218579	0.0925054	6.05	4.32	71.4	18.3	1.11	0.4	0.36	6.2	105	378	46.7	14	12	134	134	85	0.06	4.6	2.4	5.92
1139979	1	40-49	29.05	116	76	ⅢC	0	0	0	0	0	0	0	1	0	8	40.8	0.135172	7.55172	29.6028	10.0649	187.8	0.0117241	0.0915888	6.34	3.92	61.8	29	1.84	0.34	0.15	4.3	162	219	42.8	13.2	14.4	155.5	155.5	73.9	0.07	4.1	2.52	4.87
1140063	1	70-79	24.22	130	80	ⅢC	0	0	0	0	1	1	1	1	0	8	28.8	0.177561	6.82927	24.8585	11.1863	140.4	0.0219512	0.0960422	5.27	3.64	69.1	20.5	1.08	0.45	0.26	7.4	130	140	37.9	38	36	127	127	62	0.08	3.8	2.35	4.49
1140207	1	40-49	24.09	117	77	ⅣB	0	0	0	0	1	1	1	1	2	12	52	0.19162	19.7207	67.6419	41.938	127.8	0.0346369	0.0895561	5.48	3.43	62.6	17.9	0.98	0.62	0.3	10.3	96	353	38.3	18	15	187	187	75	0.04	4.2	2.31	4.92
1140262	1	50-59	19.91	106	64	Ⅲ	0	0	0	1	1	1	1	1	0	1	3.8	0.159751	14.8548	57.1909	15.4415	169.7	0.0112033	0.078252	5.53	3.85	69.5	24.1	1.33	0.27	0.11	2.3	144	358	49.2	22	20	583	583	62	0.07	4.1	2.47	8.6
1140492	1	60-69	21.6	133	89	ⅣA	0	0	0	0	1	1	1	1	0	2	7	0.186408	17.6214	67.666	44.6596	138.9	0.0320388	0.106964	5.78	3.84	66.4	20.6	1.19	0.66	0.1	3.6	84	363	35.9	16.1	6.3	189	189	122.3	0.07	3.2	2.37	5.65
1140524	2	40-49	19.14	98	70	ⅢB	0	0	0	0	1	0	0	1	0	8	32.8	0.0575198	6.80739	14.8401	2.22602	237.7	0.00395778	0.0452282	4.06	2.18	53.7	37.9	1.54	0.15	0.14	8	134	258	48.2	18	16	157	157	50	0.08	4.1	2.41	4.72
1140614	1	50-59	28.73	138	89	IVA	0	0	0	0	0	0	0	1	0	4	20.8	0.127888	11.0757	35.553	14.9323	162.6	0.0167331	0.0865229	5.13	3.21	62.6	25.1	1.29	0.42	0.09	3.9	105	278	37.1	14.4	15.2	113.3	113.3	83.4	0.05	3.8	2.07	5.15
1140645	2	50-59	20.5	115	68	Ⅱc	0	0	0	0	0	0	0	1	0	3	12	0.144922	6.32812	23.4773	7.9823	170.8	0.0132812	0.0866822	5.59	3.71	66.4	25.6	1.43	0.34	0.15	4.2	126	162	42.8	15.5	11.7	132.1	132.1	68.2	0.07	4	2.53	5.06
1140717	1	10-19	18.69	110	71	ⅢC	0	0	0	0	1	0	0	1	0	6	19.8	0.029646	5.22124	3.49823	1.60919	152.6	0.020354	0.0169192	1.55	0.67	43.2	22.6	0.35	0.46	0.06	3.9	124	118	39.6	48	34	218	218	58	0.05	3.3	2.49	4.52
1140980	1	60-69	22.76	120	78	ⅣA	0	0	0	0	0	1	1	1	0	4	18.4	0.0575448	3.93862	8.86189	3.10166	237.6	0.00895141	0.0534442	4.45	2.25	50.5	39.1	1.74	0.35	0.1	3	145	154	42.1	26.6	27.2	130.3	130.3	71.7	0.07	3.8	2.26	5.09
1141091	2	50-59	22.48	143	91	ⅣA	0	0	0	1	1	0	0	1	0	4	17	0.061516	5.53936	11.688	1.87009	207.2	0.00466472	0.0591036	3.76	2.11	56.1	34.3	1.29	0.16	0.22	5.3	121	190	35.7	10	8	126	126	62	0.07	3.3	2.33	4.58
1141117	1	60-69	22.84	131	78	ⅡA	0	0	0	1	0	1	1	1	0	4	19.6	0.158356	6.0274	34.8384	33.4448	222.9	0.0263014	0.143069	10.96	5.78	52.6	36.5	4	0.96	0.09	1.8	127	220	40.4	17	20	137	137	64	0.07	4.1	2.41	3.87
1141127	2	50-59	25.88	116	76	Ⅲb	1	1	1	0	0	0	0	1	0	1	4.25	0.164093	10.7336	45.6178	27.8268	166.8	0.0235521	0.113941	6.83	4.25	62.3	25.9	1.77	0.61	0.13	2.3	92	278	37.3	26	18	179	179	61	0.05	4	2.33	3.92
1141139	1	50-59	22.23	119	81	ⅢB	1	1	1	0	0	0	0	1	1	2	9.5	0.209268	11.3171	48.5502	22.3331	139.8	0.022439	0.115013	6.1	4.29	70.3	20.5	1.25	0.46	0.15	3.9	140	232	37.3	22.5	31.9	178.3	178.3	61	0.06	3.6	2.21	3.79
1141228	1	50-59	21.26	97	71	ⅢC	1	2	2	0	0	0	0	1	0	2	9.2	0.10318	3.9576	11.5562	5.08472	183	0.0155477	0.0703614	4.84	2.92	60.3	28.3	1.37	0.44	0.19	4.5	142	112	41.5	32.2	54.2	113.1	113.1	66.2	0.05	3.9	2.14	4.65
1141400	2	50-59	22.48	109	69	Ⅳa	0	0	0	0	0	0	0	1	0	8	34	0.116	11.2923	42.572	18.7317	201.2	0.0135385	0.097416	6.5	3.77	57.9	32.5	2.11	0.44	0.21	6.1	111	367	38.7	12.4	6.4	139.2	139.2	47.7	0.08	3.6	2.06	5.34
1141439	2	60-69	21.79	115	71	ⅣA	0	0	0	0	1	0	0	1	0	4	13	0.185463	11.9383	50.2604	36.1875	157.3	0.0317181	0.0961187	6.75	4.21	62.3	22.7	1.53	0.72	0.32	6.1	130	271	43.8	15.7	13.6	225.8	225.8	41	0.09	3.9	2.52	4.21
1141501	1	50-59	23.72	122	72	ⅣB	0	0	0	0	0	0	1	1	1	12	57	0.028655	3.19688	4.69942	1.55081	303.6	0.00643275	0.0312102	4.11	1.47	35.9	51.3	2.11	0.33	0.15	4.7	137	164	47.1	21.7	28	120.7	120.7	73.1	0.06	3.7	2.3	4.66
1141924	1	70-79	29.02	128	69	IIIC	0	0	0	0	0	1	1	1	0	5	35.7	0.126667	6.40741	21.9133	7.45053	177.3	0.0125926	0.0808511	5.55	3.42	61.7	27	1.5	0.34	0.25	4.8	153	173	42.3	17	16.3	151.8	151.8	64.2	0.11	4.2	2.19	5.97
1141970	1	50-59	19.84	96	62	ⅡA	0	0	0	0	0	1	1	1	1	4	32	0.0346479	4.8169	5.92479	2.78465	217.6	0.0132394	0.0306733	2.76	1.23	44.6	35.5	0.98	0.47	0.07	2.5	123	171	40.1	28	52	99	99	105	0.07	4.7	2.33	4.73
1142013	1	60-69	18.75	101	65	ⅣA	0	0	0	0	0	1	1	1	1	8	32.8	0.37766	24.5745	174.479	83.7498	135.1	0.0255319	0.172749	9.58	7.1	74.1	18.8	1.8	0.48	0.35	8.2	93	462	41.1	17.2	21.9	175.1	175.1	65.3	0.08	4.8	2.36	4.28
1142090	1	50-59	19.4	110	68	IVa	0	0	0	0	0	1	0	1	0	4	14.8	0.204327	11.25	47.8125	23.4281	143.2	0.0235577	0.108418	6.15	4.25	69.1	20.8	1.28	0.49	0.13	2.8	138	234	39.2	14.7	8.1	180.1	180.1	69.7	0.07	4.2	2.13	4.39
1142539	1	50-59	17.1	110	70	ⅣA	0	0	0	0	1	1	1	1	0	8	34.4	0.0270049	4.64812	7.66939	2.14743	345.6	0.00458265	0.0411471	5.12	1.65	32.2	61.1	3.13	0.28	0.3	2.6	130	284	40.1	17	15	138	138	73	0.04	4	2.47	4.14
1142599	1	60-69	21.19	101	62	ⅢB	0	0	0	0	0	1	1	1	2	8	36.8	0.115063	11.1715	30.7218	15.0537	154.1	0.0205021	0.0794798	6.16	2.75	44.6	23.9	1.47	0.49	1.38	22.4	99	267	34.6	18.9	12.7	169	169	62.1	0.04	3.4	2.04	4.76
1142675	1	50-59	23.74	100	74	ⅢB	0	0	0	0	0	1	1	1	0	1	4.75	0.252273	11.7045	51.9682	31.1809	130.2	0.0340909	0.105213	6.32	4.44	70.2	17.6	1.11	0.6	0.23	4.7	135	206	42.2	15	20	173	173	74	0.09	4.1	2.48	9.94
1142807	1	70-79	27.29	104	60	ⅢC	1	2	2	0	0	0	0	2	0	6	8.4	0.0754768	7.43869	20.6052	12.1571	225.5	0.0160763	0.0659524	5.42	2.77	51.1	36.7	1.99	0.59	0.24	4.4	143	273	42	29	37.9	202.2	202.2	110.5	0.08	4.3	2.23	4.4
1142827	2	70-79	23.44	116	64	ⅢB	0	0	0	0	1	0	0	1	0	12	42	0.0881818	5.06061	14.7264	8.39403	203.6	0.0172727	0.0753886	5.72	2.91	50.9	33	1.89	0.57	0.33	5.8	133	167	38.6	22	16	176	176	67	0.1	4	2.52	4.76
1142841	2	50-59	20.69	115	74	IVA	0	0	0	1	0	0	0	1	2	8	36	1.10865	42.5962	491.134	284.858	86.4	0.0557692	0.335174	13.75	11.53	83.9	10.4	1.43	0.58	0.22	6.1	81	443	34.4	24	17	141	141	50	0.07	3.9	2.18	3.29
1143053	1	70-79	25.53	120	72	ⅢB	1	2	2	0	0	0	0	1	0	2	7.6	0.0636042	4.20495	7.5689	2.42205	184.9	0.0113074	0.0414747	3.25	1.8	55.5	28.3	0.92	0.32	0.18	5.5	136	119	43.4	21.1	16.5	130.9	130.9	89.2	0.06	4.7	2.27	4.73
1143106	1	60-69	23.51	121	76	ⅡA	0	0	0	0	0	1	1	2	0	1	1.9	0.0769481	4.77273	11.3114	4.07209	200.6	0.0116883	0.0508584	4.16	2.37	56.9	30.8	1.28	0.36	0.11	3.3	147	147	46.6	21.1	27.5	140	140	67.7	0.05	4.3	2.33	4.38
1143155	1	50-59	19.88	99	69	ⅣA	0	0	0	0	0	1	1	1	2	10	40	0.364088	23.6464	155.83	130.897	129.4	0.0464088	0.169409	9.39	6.59	70.3	18.1	1.7	0.84	0.68	8.3	107	428	38.9	55.1	32.9	784.8	784.8	51.8	0.13	4.7	2.26	5.2
1143266	2	60-69	25.97	138	89	ⅢC	1	3	2	0	0	0	0	1	2	4	17.4	0.897895	31.3684	267.573	171.246	90.5	0.0673684	0.198372	10.21	8.53	83.5	9.5	0.97	0.64	0.09	4	125	298	43	17	17	254	254	44	0.1	3.9	2.39	6.36
1143339	1	50-59	21.22	120	88	IV	1	1	1	0	0	1	1	1	1	1	5	0.098827	3.57771	12.0569	6.26958	217.9	0.0152493	0.071097	6.59	3.37	51.2	34.1	2.25	0.52	0.76	13.1	158	122	47.4	56.9	96.6	179.2	179.2	56.6	0.09	3.8	2.26	4.77
1143355	1	60-69	20.03	117	71	ⅡB	0	0	0	0	0	1	1	1	0	1	0.34	0.400565	7.00565	49.6701	29.3053	134.8	0.0333333	0.153132	9.44	7.09	75.1	17.7	1.67	0.59	0.12	2.4	123	124	46.3	18	15	167	167	68	0.08	4.5	2.55	4.78
1143396	2	30-39	19.82	113	72	ⅣB	0	0	0	0	1	0	0	1	0	8	24.2	0.157589	5.22321	18.4379	10.8784	150.4	0.0263393	0.0919271	5.49	3.53	64.4	22.4	1.23	0.59	0.2	8.3	119	117	38.4	12	12	139	139	57	0.04	3.8	2.46	3.92
1143408	2	50-59	20.94	138	78	Ⅰ	1	2	2	0	0	0	0	1	0	1	4.4	0.236601	11.9608	43.298	15.5873	114.8	0.0235294	0.094517	4.83	3.62	74.9	15.3	0.74	0.36	0.17	5.2	131	183	38.3	28	29	208	208	54	0.1	3.6	2.23	4.64
1143409	1	50-59	19.2	109	73	ⅢB	0	0	0	0	0	1	1	1	0	8	35.2	0.105614	8.42105	25.3474	10.3924	186.6	0.014386	0.068254	5.23	3.01	57.6	28.5	1.49	0.41	0.39	6.6	129	240	44.1	19	10	190	190	58	0.12	3.8	2.35	4.42
1143450	2	50-59	19.05	103	62	ⅢB	0	0	0	0	0	0	0	1	0	1	4.25	0.0601583	5.01319	11.4301	3.42902	231.4	0.00791557	0.0544153	5.15	2.28	44.2	37.9	1.95	0.3	1.52	34.1	120	190	41.9	28	8	153	153	56	0.1	3.9	2.34	4.07
1143477	1	60-69	21.3	99	66	ⅢA	0	0	0	0	0	0	0	1	0	1	4.5	0.037797	3.54212	6.1987	2.8514	276.6	0.00993521	0.0388027	4.34	1.75	40.4	46.3	2.01	0.46	0.11	3.4	135	164	45.1	25.5	33.9	137.7	137.7	64.9	0.07	4.7	2.51	4.79
1143577	2	60-69	25.85	138	85	ⅣA	0	0	0	0	0	0	0	1	0	8	36	0.186585	12.2358	56.1622	20.2184	165.7	0.0146341	0.107494	6.75	4.59	68.1	24.6	1.66	0.36	0.14	2.2	124	301	42.7	14	6	166	166	45	0.1	3.7	2.53	4.65
1143692	2	50-59	17.33	96	72	ⅢC	0	0	0	0	0	1	0	1	0	8	27.8	0.0470588	3.55615	6.25882	2.44094	228	0.0104278	0.0429268	3.93	1.76	44.8	37.4	1.47	0.39	1.78	35.2	122	133	41	18	14	161	161	46	0.09	4.2	2.27	4.01
1143712	2	60-69	18.26	102	65	ⅢB	0	0	0	0	0	0	0	1	0	8	32	0.0666667	8.71212	23	7.36	239.3	0.00808081	0.0639225	5.03	2.64	52.4	39.6	1.99	0.32	0.15	3.1	112	345	41.3	17	10	148	148	63	0.05	4.1	2.47	4.65
1143820	1	60-69	15.97	108	72	ⅢB-ⅢC	0	0	0	0	0	0	0	1	0	3	12.3	0.128097	8.09668	34.3299	11.3289	206.6	0.00996979	0.103163	8.27	4.24	51.3	33.1	2.74	0.33	0.42	7	139	268	41.1	17.8	13.6	123.1	123.1	44.7	0.09	3.6	2.31	5.15
1143826	1	40-49	20.32	131	78	ⅢB	0	0	0	0	0	1	1	1	0	5	22.5	0.318841	22.9469	151.449	127.217	143.9	0.0405797	0.163366	9.49	6.6	69.5	20.7	1.96	0.84	0.15	1.6	134	475	40.4	18.1	19.5	156.1	156.1	48.7	0.09	4.2	2.68	3.71
1143893	1	50-59	22.83	130	89	ⅢB	1	1	1	0	0	0	0	1	0	2	7.4	0.0888235	6.82353	20.6071	11.746	210.3	0.0167647	0.074938	5.85	3.02	51.7	34	1.99	0.57	0.41	8.3	141	232	40.3	17	14	168	168	68	0.12	3.5	2.33	4.64
1143925	1	50-59	20.83	119	69	IVA	0	0	0	0	0	0	1	1	0	2	8.25	0.185714	11.5873	27.1143	8.13429	102	0.0238095	0.06	3.42	2.34	68.4	12.6	0.43	0.3	0.34	14.5	134	146	39	11.1	6.3	120.9	120.9	69.7	0.07	3.9	2.23	4.5
1143937	2	50-59	20.89	111	72	ⅡA	0	0	0	0	0	0	1	1	0	8	31.2	0.0307856	3.73673	5.41826	1.84221	273.8	0.00721868	0.037859	3.5	1.45	41.5	47.1	1.65	0.34	0.36	9.3	117	176	38.3	17	12	170	170	59	0.1	3.9	2.2	4.57
1143956	2	50-59	21.99	93	65	ⅢC	0	0	0	0	0	0	0	1	0	7	27.3	0.131667	10.7083	33.8383	12.8586	165.2	0.0158333	0.0699115	4.88	3.16	64.7	24	1.17	0.38	0.14	5.9	141	257	45.2	17.6	12.5	185.6	185.6	65.9	0.09	4.2	2.38	4.8
1143964	2	40-49	21.21	112	65	ⅢB	0	0	0	0	0	0	0	1	0	3	0.75	0.10347	11.4826	37.6631	12.0522	201	0.0100946	0.0771765	5.52	3.28	59.5	31.7	1.75	0.32	0.37	15.9	109	364	42.5	15	9	158	158	48	0.05	3.7	2.54	4.62
1144044	2	50-59	23.53	115	75	ⅡA	0	0	0	0	0	0	0	1	0	8	24.6	0.0673797	4.89305	12.3305	5.67202	231.6	0.0122995	0.0565022	5.05	2.52	49.9	37.4	1.89	0.46	0.46	10.8	132	183	44.6	15	11.9	181.9	181.9	53.9	0.06	4.3	2.36	5.13
1144089	2	40-49	23.53	138	89	ⅢB	0	0	0	0	1	0	0	1	0	7	30.1	0.0478803	4.06484	7.80449	2.57548	242.9	0.00822943	0.045283	4.06	1.92	47.4	40.1	1.63	0.33	0.16	3.9	108	163	42.4	21	13	189	189	60	0.05	3.54	2.37	4.03
1144126	1	20-29	29.74	120	70	IIIC	0	0	0	0	0	0	0	1	0	1	4	0.17451	11.8824	52.8765	24.8519	176.4	0.0184314	0.091002	6.91	4.45	64.4	25.5	1.76	0.47	0.19	2.7	146	303	48.9	16.7	23.9	149.6	149.6	81.3	0.06	4.7	2.44	5.06
1144180	1	50-59	22.68	108	66	ⅣA	1	3	1	0	0	1	1	1	2	6	27	0.0731629	10.1597	23.2658	7.67772	190.3	0.0105431	0.0677515	4.19	2.29	54.5	31.3	1.31	0.33	0.23	5.8	122	318	33.8	34	23	155	155	60	0.05	3.4	2.18	3.95
1144335	1	40-49	20.08	110	70	ⅣA	0	0	0	0	0	0	0	1	1	9	41.85	0.0274286	6.2	5.952	2.3808	221.8	0.0114286	0.0205128	2.17	0.96	44.3	35	0.76	0.4	0.09	3	111	217	46.8	16.4	12.1	184.2	184.2	67.8	0.06	4.4	2.43	4.44
1144378	2	50-59	25.78	110	70	ⅢB	1	2	2	0	0	0	0	1	0	6	21	0.225269	6.88172	28.8344	28.5461	133.3	0.0532258	0.10397	6.49	4.19	64.6	18.6	1.21	0.99	0.09	4.5	115	128	40.3	30.3	25.6	213.3	213.3	61.2	0.04	4.3	2.45	4.52
1144397	1	50-59	23.88	121	85	ⅡA	0	0	0	0	0	0	1	1	0	2	2.85	0.0765517	4.89655	10.8703	5.21777	194	0.0165517	0.0453061	3.93	2.22	56.5	29	1.14	0.48	0.15	3.6	144	142	49	21.6	29.1	180.1	180.1	88.1	0.06	3.9	2.79	4.75
1144457	1	60-69	23.15	120	70	ⅡA	0	0	0	0	0	1	0	1	0	2	8.8	0.234259	10.6019	53.6454	20.3852	151.9	0.0175926	0.115262	7.42	5.06	68.2	21.6	1.6	0.38	0.19	5.1	157	229	43.9	18	26	167	167	110	0.08	3.98	2.29	5.27
1144511	1	60-69	23.05	122	76	ⅢB	0	0	0	0	0	0	0	1	0	10	44	0.0825858	5.22427	16.352	9.32063	227.1	0.0150396	0.0832447	6.39	3.13	49	37.9	2.42	0.57	1.01	10.2	135	198	37.6	21.2	14.6	136.1	136.1	71.3	0.05	3.8	2.42	5.33
1144518	1	70-79	18.75	134	66	IVA	1	3	2	0	0	0	0	1	0	2	4.2	0.123556	13.9556	38.7964	16.6825	142.5	0.0191111	0.0926667	4.31	2.78	64.5	22.5	0.97	0.43	0.31	6.1	68	314	30	19	10	176	176	68	0.06	4.46	2.1	4.4
1144638	1	40-49	21.63	120	61	ⅢB	0	0	0	0	0	1	0	1	0	12	52.8	0.199528	12.3113	52.0769	35.4123	146.6	0.0320755	0.104187	6.43	4.23	65.7	21.2	1.36	0.68	0.13	3.6	143	261	40.6	27	34	147	147	66	0.06	3.3	2.36	3.87
1144670	1	50-59	26.51	106	72	ⅢC	0	0	0	0	0	1	0	1	0	3	15.9	0.11374	9.96183	29.6863	9.4996	169.3	0.0122137	0.0778068	4.88	2.98	61.1	26.2	1.28	0.32	0.26	5.3	124	261	38.3	14	11	155	155	102	0.05	3.82	2.21	4.48
1144740	1	50-59	19.92	112	80	ⅢC	0	0	0	0	0	0	1	1	0	10	34	0.0897516	8.01242	23.1559	6.71521	203.8	0.00900621	0.0675234	5.03	2.89	57.4	32.2	1.62	0.29	0.2	4	138	258	42.8	15	9	150	150	75	0.08	4.2	2.58	4.23
1144749	1	50-59	18.07	116	71	ⅢB	0	0	0	0	0	0	1	1	0	8	34.24	0.0762431	6.54696	18.0696	6.50506	221.9	0.00994475	0.0674817	5.36	2.76	51.5	36.2	1.94	0.36	0.37	9.1	137	237	40.9	15	9	169	169	76	0.07	4.1	2.38	4.41
1144769	1	60-69	21.14	108	76	IIIC	0	0	0	0	0	1	1	1	0	5	25	0.186111	9.16667	36.85	17.688	154.1	0.0222222	0.0872017	6.03	4.02	66.5	21.6	1.3	0.48	0.22	4.2	128	198	46.1	13	11	115	115	74	0.05	3.49	2.35	8.24
1144797	2	60-69	21.05	117	75	ⅣA	0	0	0	0	0	0	0	1	1	8	36	0.033526	4.45087	7.74451	2.09102	304.1	0.00520231	0.0390135	4.47	1.74	39	51.9	2.32	0.27	0.11	3	126	231	44.6	20.3	12.6	226.2	226.2	50.4	0.06	4.3	2.53	4.84
1144798	1	60-69	25.1	127	83	ⅣA	1	1	1	0	0	1	1	1	1	6	29.4	0.108772	7.05263	21.8632	10.9316	180.7	0.0175439	0.0811518	5.92	3.1	52.5	28.5	1.69	0.5	0.58	9.8	129	201	38.2	22.1	26.5	219	219	66	0.09	3.6	2.38	5.05
1144907	1	60-69	21.26	115	74	ⅢC	0	0	0	0	0	0	0	1	1	8	36	0.0686801	4.80984	14.7662	6.94012	268.9	0.0105145	0.0676211	6.74	3.07	45.5	44.7	3.01	0.47	0.26	6	129	215	45.4	15.6	12.3	187	187	71	0.06	4.3	2.4	5.66
1144965	1	50-59	19.6	110	70	ⅢC	0	0	0	0	0	1	1	1	0	4	1.92	0.0629526	4.45682	10.0724	3.52535	218.8	0.0097493	0.0575064	4.73	2.26	47.8	35.9	1.7	0.35	0.18	9	116	160	39.3	19	16.4	131.5	131.5	77.6	0.05	3.9	2.19	3.83
1144977	2	30-39	20.66	117	84	ⅢB	0	0	0	0	0	0	0	1	0	9	36	0.0363636	3.79679	5.16364	1.49745	222.6	0.00775401	0.0382022	2.97	1.36	45.7	37.4	1.11	0.29	0.16	5.4	107	142	35.6	13.5	11.4	121	121	47	0.09	3.3	2.08	4.6
1144990	2	60-69	18.26	110	68	IIIB	1	1	1	0	0	0	0	1	0	2	5.6	0.0646853	7.16783	13.2605	3.84554	185.6	0.0101399	0.0434272	3.08	1.85	60.1	28.6	0.88	0.29	0.09	3.6	102	205	42.6	18	13	195	195	39	0.12	3.72	2.32	5.09
1145023	2	40-49	20.24	118	72	ⅢA	0	0	0	0	0	0	0	1	0	8	31.6	0.0428571	4.7619	8.57143	2.31429	252.2	0.00642857	0.042654	3.69	1.8	48.8	42	1.55	0.27	0.11	3.3	109	200	42.2	19	14	136	136	67	0.08	4	2.41	4.64
1145144	1	20-29	17.26	115	74	ⅣA	1	4	4	0	0	1	1	1	2	2	8.4	0.160556	14.2222	41.1022	30.8267	127.6	0.0416667	0.0768617	4.62	2.89	62.6	18	0.83	0.75	0.14	2.8	120	256	37.6	11	21	113	113	59	0.09	3.6	2.37	3.8
1145164	1	60-69	24.17	110	64	ⅢB	0	0	0	0	0	1	1	1	0	2	0.76	0.0936667	6.8	19.108	8.40752	195.2	0.0146667	0.0621681	5.03	2.81	55.9	30	1.51	0.44	0.24	4.8	137	204	45.2	16	16	153	153	70	0.06	3.5	2.62	4.9
1145230	1	70-79	20.69	120	80	IIIC	0	0	0	0	0	1	1	1	2	4	13.4	0.121866	7.05539	29.4915	17.9898	210.1	0.0177843	0.10829	7.46	4.18	56.1	34.3	2.56	0.61	0.18	2.7	130	242	38.6	48.5	27.1	381.8	381.8	52.3	0.1	4.1	2.38	4.14
1145368	1	50-59	17.3	124	82	ⅢB	0	0	0	0	1	1	1	1	0	1	4.3	0.158547	10.812	40.1124	23.2652	155.2	0.0247863	0.0971204	6.62	3.71	56	23.4	1.55	0.58	0.67	10.1	148	253	38.2	16	26	121	121	74	0.07	3.7	2.29	4.5
1145414	2	70-79	24.44	128	76	Ⅰ	1	3	2	0	0	0	1	1	0	2	6.4	0.170638	8.85106	35.4928	19.521	160.3	0.0234043	0.0936916	6.13	4.01	65.4	23.5	1.44	0.55	0.11	1.8	125	208	42.8	14.5	7.9	231	231	84	0.08	4.1	2.46	5.69
1145450	1	40-49	21.63	120	70	ⅢC	0	0	0	0	0	0	1	1	0	12	50.4	0.049537	5.27778	11.2944	6.099	255.9	0.0125	0.0536341	5.16	2.14	41.4	43.2	2.23	0.54	0.2	6.4	132	228	39.9	29.3	60.9	159	159	62.4	0.1	4.2	2.16	4.58
1145482	1	40-49	20.76	118	78	ⅣA	0	0	0	0	0	1	1	1	0	11	46.75	0.0713376	5.38217	12.0561	2.77289	197.3	0.00732484	0.0555831	3.82	2.24	58.6	31.4	1.2	0.23	0.2	4.9	126	169	40.3	15	18	134	134	74	0.08	3.64	2.27	5.07
1145529	2	40-49	16.89	100	67	ⅢB	0	0	0	0	0	0	0	1	0	8	21.2	0.0523256	6.86047	12.3488	3.82814	211.6	0.00901163	0.0454545	3.4	1.8	53	34.4	1.17	0.31	0.18	6.4	109	236	39.6	16	10	133	133	45	0.11	4.2	2.32	3.99
1145611	1	60-69	24.22	138	101	ⅢB	1	3	2	1	0	0	0	1	0	2	9	0.0932692	4.80769	13.9904	6.71538	197.3	0.0153846	0.07046	5.09	2.91	57.2	31.2	1.59	0.48	0.16	3.4	135	150	41.3	17	14	159	159	81	0.05	4.6	2.22	4.26
1145669	2	40-49	17.63	115	77	ⅢB	0	0	0	0	0	0	0	1	1	6	24	0.0821429	7.85714	12.65	6.072	141.3	0.0244898	0.0371824	2.76	1.61	58.3	19.6	0.54	0.48	0.1	3.6	121	154	43.3	19	9	178	178	58	0.08	4.07	2.42	4.63
1145703	1	30-39	20.76	110	70	ⅣA	0	0	0	0	0	0	1	1	0	7	28	0.27076	9.64912	89.3509	110.795	214.8	0.0362573	0.211416	16.33	9.26	56.7	34.2	5.59	1.24	0.14	3.6	133	330	43.8	16	21	213	213	68	0.05	4.3	2.24	3.97
1145757	1	60-69	18.43	129	85	ⅢB	0	0	0	0	0	0	0	1	0	1	4	0.155399	11.1268	36.8296	14.7318	141.8	0.0187793	0.0937677	4.89	3.31	67.7	21.3	1.04	0.4	0.3	5.4	95	237	35.3	13	8	146	146	54	0.09	2.87	2.22	4.39
1145789	1	60-69	27.47	123	78	ⅡA	0	0	0	0	0	1	1	1	0	5	21.5	0.0633152	4.51087	10.5103	3.99392	230.6	0.0103261	0.05	4.51	2.33	51.7	36.8	1.66	0.38	0.14	4.2	130	166	46.6	14	14	142.4	142.4	58.6	0.07	3.8	2.27	5.56
1145940	2	70-79	17.15	110	70	ⅢB	0	0	0	0	1	0	0	1	0	3	12	0.128452	5.02092	15.4142	4.31598	168	0.0117155	0.063299	4.76	3.07	64.6	23.9	1.14	0.28	0.17	7.2	125	120	48.5	22	9	246	246	63	0.08	4.2	2.26	4.18
1146020	2	20-29	23.31	112	68	ⅢB	1	1	1	0	0	1	0	1	0	2	8.6	0.217355	16.3223	85.8554	24.8981	165.3	0.0119835	0.118736	7.55	5.26	69.8	24.2	1.83	0.29	0.26	13.9	100	395	44.3	11.9	7.7	119.5	119.5	52.6	0.09	4.1	2.14	4.84
1146054	1	50-59	23.83	142	73	ⅢB	0	0	0	1	0	1	1	2	0	3	12.375	0.135628	6.72065	22.5142	7.65482	163.4	0.0137652	0.0839599	4.98	3.35	67.3	24.7	1.23	0.34	0.05	1.1	153	166	39.9	17.6	17.9	177.9	177.9	67	0.08	4.2	1.88	4.28
1146225	1	40-49	25.07	111	72	ⅢA	0	0	0	0	0	1	0	1	0	12	54	0.051954	5.10345	11.5338	5.7669	261.7	0.0114943	0.0511312	5.42	2.26	41.8	43.5	2.36	0.5	0.25	4.6	147	222	44.2	16.4	25.1	118.6	118.6	76.3	0.05	4.4	2.35	4.33
1146247	1	40-49	21.8	120	70	ⅢB	0	0	0	0	0	1	1	1	0	6	24	0.0841912	8.49265	19.4482	5.63997	174.4	0.0106618	0.0596354	3.68	2.29	62.2	27.2	1	0.29	0.15	5.1	132	231	38.4	15	13	131	131	57	0.06	4.1	2.21	3.98
1146248	2	70-79	19.56	110	68	IIIC	1	2	2	0	0	0	0	1	0	2	7.8	0.0336898	5.08021	6.40107	0.96016	229.3	0.0040107	0.0297872	2.57	1.26	49.1	37.4	0.96	0.15	0.15	5.8	120	190	42.3	13	3	142	142	46	0.06	3.8	2.43	4.76
1146396	1	50-59	20.28	123	84	ⅣA	0	0	0	0	0	0	0	1	0	12	48	0.212438	7.81095	33.3527	16.6764	146.3	0.0248756	0.0932314	6.07	4.27	70.4	20.1	1.22	0.5	0.07	3.2	172	157	45.8	16	13	184	184	54	0.07	4.2	2.31	13.96
1146473	1	20-29	20.82	108	68	ⅢC	0	0	0	1	0	1	1	1	0	4	18	0.130769	7.0903	27.7231	17.1883	192.8	0.0207358	0.0903002	6.76	3.91	57.8	29.9	2.02	0.62	0.22	8.9	141	212	43.3	15	26	111	111	62	0.05	3.9	2.35	4.25
1146577	1	50-59	25.95	130	70	ⅡA	0	0	0	0	1	1	1	1	0	3	15.6	0.109537	5.77657	23.2218	9.75316	227.5	0.0114441	0.0913636	7.33	4.02	54.9	36.7	2.69	0.42	0.18	4.6	157	212	44	14	11	139	139	66	0.07	3.8	2.43	4.63
1146579	1	50-59	25.71	118	72	ⅢC	0	0	0	0	0	0	0	1	0	8	40	0.290875	8.63118	66.0285	73.9519	172.4	0.0425856	0.187042	12.01	7.65	63.7	26.3	3.16	1.12	0.22	3	131	227	40.9	22	33	165	165	62	0.09	3.4	2.2	3.75
1146633	1	50-59	19.43	135	80	ⅢA	0	0	0	0	0	1	1	1	0	1	42	0.0790164	5.27869	12.7216	4.07092	191.2	0.0104918	0.0622739	4	2.41	60.2	30.5	1.22	0.32	0.03	0.8	123	161	38.7	16	14	202	202	77	0.07	3.11	2.2	4.38
1146709	2	50-59	26.94	120	70	Ⅳb	0	0	0	1	1	0	0	1	0	12	36	0.520492	28.8525	183.213	124.585	102.3	0.0557377	0.153753	8.2	6.35	77.5	12.2	1	0.68	0.34	4.8	89	352	41.3	27	20	579	579	48	0.05	3.2	2.44	5.56
1146785	1	70-79	22.68	120	80	ⅢB	0	0	0	0	1	1	1	1	0	2	9.31	0.248026	6.38158	24.0586	5.77405	117.4	0.0157895	0.0910628	4.87	3.77	77.4	15.2	0.74	0.24	0.35	7	159	97	41.4	16	18	157	157	75	0.09	4	2.45	5.66
1146896	1	50-59	18.59	99	70	ⅡA	0	0	0	0	1	0	1	1	0	5	21.25	0.142917	6.25	21.4375	11.3619	156.2	0.0220833	0.0947514	5.71	3.43	60.1	24	1.37	0.53	0.3	9	127	150	36.2	17	6	120	120	74	0.06	3.7	2.25	4.15
1146912	1	40-49	20.66	115	70	ⅢB	0	0	0	0	0	1	1	1	0	10	45	0.0455399	4.83568	9.38122	2.90818	260.1	0.007277	0.041189	4.13	1.94	47	42.6	1.76	0.31	0.1	3.1	152	206	47.1	14.9	10	143.6	143.6	59	0.09	3.8	2.38	4.28
1146965	2	50-59	22.1	112	68	ⅣC	0	0	0	0	0	0	0	1	0	2	7	0.0864407	4.13559	10.5458	2.7419	191	0.00881356	0.0586207	4.13	2.55	61.8	29.5	1.22	0.26	0.08	1.9	124	122	43.5	11.5	8.8	134.2	134.2	51.4	0.09	4.2	2.33	5.05
1146983	1	40-49	22.83	115	92	ⅢA	0	0	0	1	0	1	1	1	0	1	42	0.137847	9.47917	37.6323	19.9451	180.3	0.0184028	0.109366	6.46	3.97	61.4	28.8	1.86	0.53	0.1	2	126	273	36.3	16	16	121	121	56	0.04	4.05	2.3	4.68
1147132	2	50-59	23.73	119	84	ⅢA	0	0	0	1	1	0	0	1	0	1	42	0.145541	8.94904	40.8971	15.9499	202	0.0124204	0.101556	7.58	4.57	60.3	31.4	2.38	0.39	0.32	3.9	133	281	45	14.9	9.4	146.4	146.4	50	0.11	4.2	2.56	4.69
1147184	1	60-69	20.96	103	77	ⅢB	0	0	0	0	0	0	0	1	0	8	34.8	0.0762626	5.65657	17.0828	9.22473	236.6	0.0136364	0.0782383	6.21	3.02	48.6	39.6	2.46	0.54	0.19	4.3	120	224	38.6	13.1	12.4	121.8	121.8	64.7	0.05	4.1	2.11	3.99
1147377	1	30-39	17.97	122	92	ⅢB	0	0	0	1	0	1	0	1	0	1	4	1.10909	29.5455	288.364	268.178	92.2	0.105682	0.20249	11.81	9.76	82.6	8.8	1.04	0.93	0.1	2.2	149	260	48.2	17	17	166	166	58	0.09	3.9	2.62	5.79
1147416	2	60-69	19.31	112	68	ⅢB	0	0	0	0	0	0	0	1	0	11	44	0.0354023	5.51724	8.49655	2.12414	261.9	0.00574713	0.0346847	3.31	1.54	46.5	43.5	1.44	0.25	0.04	1.9	116	240	44.4	24	17	162	162	58	0.06	4.5	2.6	4.38
1147611	1	20-29	27.51	133	83	ⅢB	0	0	0	0	0	0	0	1	0	1	5	0.123226	8.09677	30.9297	12.3719	197.2	0.0129032	0.0905213	6.39	3.82	59.8	31	1.98	0.4	0.21	3.6	140	251	42.2	22	32	121	121	68	0.06	4.2	2.26	4.15
1147690	2	60-69	21.48	121	78	ⅢA	0	0	0	1	1	0	0	1	0	5	20	0.0576659	4.94279	12.4558	4.11043	263.5	0.00755149	0.056	5.17	2.52	48.7	43.7	2.26	0.33	0.05	1	121	216	45	16	6	147	147	54	0.09	4.4	2.26	4.82
1147707	2	50-59	24.44	134	84	ⅢB	0	0	0	0	0	1	0	1	0	3	15	0.036875	4.75	8.4075	3.11077	277.8	0.00770833	0.0468254	4.42	1.77	39.9	48	2.12	0.37	0.14	3.2	118	228	37.8	13	7	175	175	52	0.05	4.3	2.27	4
1147734	1	40-49	19.92	110	68	IVa	1	3	1	0	0	1	1	1	0	2	8.4	0.166667	10.3376	40.8333	22.4583	162.6	0.0232068	0.0895692	6.24	3.95	63.3	23.7	1.48	0.55	0.17	3.4	149	245	44.1	18	10	133	133	87	0.05	3.8	2.24	3.92
1147797	2	60-69	21.1	137	72	ⅢB	0	0	0	0	0	0	0	1	1	2	7	0.107519	5.41353	15.4827	7.74135	177.4	0.018797	0.0644144	4.77	2.86	60	26.6	1.27	0.5	0.25	5.4	128	144	44.4	28	17	269	269	70	0.06	3.55	2.29	4
1147812	1	50-59	24.98	115	74	ⅡA	0	0	0	0	0	1	1	1	0	8	39.2	0.0672922	3.96783	9.95925	4.18288	228.9	0.0112601	0.0591981	4.77	2.51	52.7	37.3	1.78	0.42	0.06	2	145	148	42.4	17	17	137	137	67	0.1	3.9	2.42	4.43
1148042	1	70-79	21.3	130	80	ⅡA	0	0	0	1	0	0	0	2	0	2	7	0.103629	11.25	28.9125	10.4085	169	0.0145161	0.0571111	4.15	2.57	61.9	24.8	1.03	0.36	0.16	3.9	148	279	45	16	10	173	173	60	0.09	3.8	2.51	5.19
1148043	2	40-49	23.37	104	65	ⅡA	0	0	0	0	0	0	0	1	0	8	32.8	0.113534	7.70677	23.2744	6.51684	172.7	0.0105263	0.0760705	4.74	3.02	63.7	26.6	1.26	0.28	0.16	3.4	103	205	39.7	17	10	170	170	49	0.08	3.8	2.53	4.97
1148184	2	60-69	22.67	120	70	ⅣA	0	0	0	0	0	0	0	1	2	8	26	0.112057	5.6383	17.817	8.19583	176.4	0.0163121	0.0892655	5.32	3.16	59.5	28.2	1.5	0.46	0.15	2.8	118	159	35.4	22	7	426	426	51	0.06	3.3	1.88	4.74
1148199	1	50-59	17.26	117	62	ⅢB	0	0	0	0	0	0	0	1	0	8	32.8	0.167699	15.2655	57.8562	26.6138	154.9	0.020354	0.0904535	6.14	3.79	61.8	22.6	1.39	0.46	0.4	6.5	119	345	41.9	20	22	134	134	73	0.06	4.4	2.26	4.57
1148286	1	60-69	24.77	110	68	Ⅰ	0	0	0	0	0	0	0	1	1	8	42.4	0.345263	14.8421	97.3642	75.9441	143.7	0.0410526	0.134702	9.53	6.56	68.8	19	1.81	0.78	0.31	3.3	137	282	48.7	23.8	35.1	289.2	289.2	105.3	0.08	3.9	2.61	4.51
1148414	2	30-39	19.82	115	74	ⅢB	0	0	0	0	0	1	0	1	0	2	6.8	0.0261818	7.27273	5.23636	1.62327	182.1	0.0112727	0.0161435	2.11	0.72	34.1	27.5	0.58	0.31	0.47	22.3	118	200	44.6	37	22	243	243	54	0.09	4	2.49	4.59
1148423	2	40-49	21.78	138	89	ⅣA	0	0	0	0	0	0	0	1	1	4	15.6	0.0449275	5.5314	10.2884	5.65862	248	0.013285	0.0453659	4.32	1.86	43.1	41.4	1.79	0.55	0.1	2.3	115	229	41	32	24	208	208	78	0.06	3.83	2.26	6.13
1148452	1	50-59	20.9	109	85	ⅢB	0	0	0	0	0	1	1	1	0	12	60	0.146275	6.82353	25.4518	16.0346	180.3	0.0247059	0.0706439	6.46	3.73	57.7	25.5	1.65	0.63	0.4	6.2	136	174	52.8	27	44	163	163	95	0.05	4.18	2.39	4.4
1148469	1	60-69	19.96	108	66	ⅣA	0	0	0	0	0	0	0	1	1	12	54	0.0712166	6.58754	15.8101	6.64024	204.1	0.0124629	0.0674157	4.75	2.4	50.6	33.7	1.6	0.42	0.29	6.1	110	222	35.6	8	5	111	111	79	0.08	3.55	2.21	4.36
1148496	1	60-69	24.22	120	70	ⅢB	0	0	0	0	1	0	0	1	1	3	15	0.0919732	3.84615	10.5769	7.29808	196	0.0230769	0.0591398	5.01	2.75	54.9	29.9	1.5	0.69	0.1	2.1	156	115	46.5	14	20	162	162	60	0.11	4.1	2.39	9.73
1148545	2	50-59	26.14	112	73	ⅢB	0	0	0	0	0	0	0	1	0	8	30.4	0.167939	15.3435	67.5115	33.0806	177.5	0.0187023	0.0946237	6.94	4.4	63.4	26.2	1.82	0.49	0.19	3.4	103	402	46.5	26.6	23.9	166.1	166.1	56.6	0.08	4.3	2.42	5.21
1148600	1	40-49	21.26	110	70	ⅡA	0	0	0	0	0	1	1	1	0	8	30.4	0.0812883	8.95706	23.7362	10.9187	203.6	0.0141104	0.0652709	4.97	2.65	53.3	32.6	1.62	0.46	0.19	3.8	108	292	40.6	16	22	148	148	63	0.07	4.2	2.52	4.17
1148662	1	60-69	18.75	128	82	ⅢA	1	3	1	0	0	0	0	1	0	2	6.6	0.0907407	13.4074	32.8481	7.22659	175.1	0.00814815	0.0610973	3.7	2.45	66.3	27	1	0.22	0.07	1.5	87	362	40.1	18	17	153	153	82	0.07	4.5	2.47	4.2
1148726	1	20-29	17.76	108	72	ⅢB	0	0	0	0	0	0	0	1	0	10	50	0.0650746	7.73134	16.8543	7.24736	208.1	0.0128358	0.0536946	4.39	2.18	49.6	33.5	1.47	0.43	0.28	6.4	97	259	40.6	51	141	161	161	93	0.07	4	2.29	4.58
1148733	2	60-69	21.64	130	78	ⅣA	0	0	0	1	0	0	0	1	0	8	27.2	0.0646341	5.91463	12.539	3.76171	206.5	0.00914634	0.0498824	3.72	2.12	57	32.8	1.22	0.3	0.09	3.1	118	194	42.5	15	12	145	145	57	0.09	3.6	2.46	4.83
1148739	2	50-59	24.56	139	84	ⅢC	0	0	0	0	0	0	0	1	0	8	38	0.0757412	5.28302	14.8453	5.93811	224.3	0.0107817	0.0724227	5.33	2.81	52.7	37.1	1.98	0.4	0.08	2.7	124	196	38.8	14	9	145	145	69	0.07	4.1	2.3	4.44
1148744	2	10-19	20.43	110	69	ⅢC	0	0	0	0	0	0	0	1	0	12	51	0.105694	6.51246	19.342	7.54338	180.2	0.013879	0.0748111	5.08	2.97	58.5	28.1	1.43	0.39	0.22	6.1	103	183	39.7	16	15	117	117	51	0.07	4.37	2.28	4.35
1148795	1	40-49	21.48	106	74	Ⅲc	0	0	0	0	0	0	1	1	0	2	9	0.239548	11.9774	50.7842	34.0254	126.1	0.0378531	0.112766	6.31	4.24	67.3	17.7	1.12	0.67	0.32	6.2	126	212	37.6	63	110	178	178	69	0.09	4.49	2.39	6.05
1148840	2	60-69	26.04	132	87	ⅢB	0	0	0	0	0	0	0	1	0	8	33.4	0.150871	8.15331	35.3038	20.4762	183.6	0.0202091	0.10798	6.96	4.33	62.3	28.7	2	0.58	0.05	0.9	121	234	40.1	17	16	143	143	82	0.08	4.09	2.3	8.64
1148897	2	60-69	26.56	120	70	ⅢB	0	0	0	0	0	0	0	1	1	6	9.6	0.0819444	6.11111	14.4222	6.92267	186.2	0.0166667	0.0559242	4.27	2.36	55.3	28.8	1.23	0.48	0.21	6.1	132	176	42.2	40	39	162	162	43	0.13	4.3	2.45	6.06
1149018	2	20-29	26.08	120	70	ⅢB	0	0	0	0	0	0	0	1	0	8	39.2	0.260119	10.0595	43.9601	9.23162	133.7	0.0125	0.0879276	5.58	4.37	78.3	16.8	0.94	0.21	0.04	0.7	102	169	49.7	13	11	161	161	49	0.06	3.7	2.47	4.74
1149027	2	60-69	25.54	120	70	ⅣA	0	0	0	1	0	0	0	1	1	7	21.7	0.0952778	8.91667	30.5842	10.7045	223.5	0.00972222	0.0788506	6.41	3.43	53.5	36	2.31	0.35	0.29	4.5	96	321	43.5	21	10	209	209	91	0.14	4.1	2.35	5.46
1149031	1	50-59	22.58	110	70	ⅢB	0	0	0	0	0	1	0	1	0	4	15.6	0.0539394	4.42424	7.87515	2.99256	205.2	0.0115152	0.0442786	3.51	1.78	50.8	33	1.16	0.38	0.17	4.8	109	146	40.2	23	38	119	119	74	0.05	4	2.23	6.44
1149060	2	70-79	32	110	60	ⅡA	0	0	0	1	0	0	0	1	0	4	38.76	0.167755	8.81633	36.2351	14.1317	165.8	0.0159184	0.0949192	6.2	4.11	66.3	24.5	1.52	0.39	0.15	2.4	124	216	43.3	24	19	170	170	48	0.09	3.9	2.32	5.07
1149213	2	40-49	21.48	111	72	ⅣA	0	0	0	0	0	0	0	1	0	12	51.6	0.0369565	8.18841	12.5283	3.50791	253.3	0.00676329	0.0330454	3.6	1.53	42.5	41.4	1.49	0.28	0.26	7.2	131	339	46.3	15	8	215	215	56	0.06	3.8	2.45	4.71
1149216	1	60-69	26.56	112	64	ⅢB	0	0	0	0	0	1	1	1	0	5	23.75	0.0594388	5.40816	12.601	6.30051	238.6	0.0127551	0.0546948	4.98	2.33	46.8	39.2	1.95	0.5	0.16	3.2	134	212	42.6	22	22	156	156	67	0.07	4.1	2.29	4.96
1149392	2	70-79	24	120	70	ⅢB	0	0	0	1	0	1	0	1	0	8	33.152	0.137383	7.6947	33.9336	11.1981	206.6	0.0102804	0.0956616	7.19	4.41	61.3	32.1	2.31	0.33	0.09	1.3	116	247	46.1	20	14	213	213	62	0.06	4	2.47	4.53
1149394	1	70-79	24.24	111	72	ⅢB	0	0	0	0	1	1	1	1	0	8	30	0.0480088	4.46903	9.69779	4.75192	268.4	0.0108407	0.0511792	5.26	2.17	41.3	45.2	2.38	0.49	0.19	3.6	150	202	42.4	16	19	141	141	72	0.08	3.9	2.39	4.75
1149660	1	30-39	33.41	121	84	ⅣB	1	2	2	0	0	1	1	1	0	2	10.4	0.18963	13.1481	67.3185	51.8353	177.9	0.0285185	0.119347	8.67	5.12	59	27	2.34	0.77	0.37	4.3	144	355	42.9	24	18	340	340	88	0.04	4.09	2.28	4.75
6000209	1	60-69	26.99	120	70	Ⅳ	1	3	2	1	1	1	1	1	1	4	14.5	0.256422	9.3578	52.3101	25.1088	156.05	0.0220183	0.11881	8.08	5.59	69.2	21.8	1.76	0.48	0.36	5	159	204	47.05	19.3	18.93	138.28	138.28	83.24	0.06	3.9	2.57	7.27
6000299	1	60-69	22.48	112	67	IIA	0	0	0	0	0	1	1	1	0	1	3.25	0.184184	9.28571	33.5214	11.3973	138.5	0.0173469	0.0891358	5.48	3.61	65.9	19.6	1.07	0.34	0.27	4.9	155	182	40.5	19.13	14.55	204.35	204.35	67.67	0.1	4.3	2.3	5.27
6000555	1	70-79	22.31	139	74	Ⅲc	0	0	0	0	0	1	1	1	0	3	23.8	1.32209	34.3023	390.017	206.709	85.27	0.0616279	0.268985	13.22	11.37	86	8.6	1.14	0.53	0.27	4.1	146	295	42.27	20.36	17.68	325.37	325.37	170.38	0.07	2.7	2.35	13.03
6000783	2	40-49	25.04	124	78	Ⅳa	1	2	2	0	0	0	0	1	1	2	6.8	0.165882	7.68627	32.5129	13.0052	169.15	0.0156863	0.101561	6.64	4.23	63.7	25.5	1.7	0.4	0.44	10.5	133	196	41.65	15.41	12.16	179.42	179.42	62.19	0.07	3.9	2.44	4.66
6001326	2	40-49	19.11	103	79	ⅢC	0	0	0	0	0	0	0	1	0	5	7.8	0.246696	7.26872	40.7048	14.2467	159.9	0.0154185	0.12069	8.09	5.6	69.2	22.7	1.84	0.35	0.24	3.8	132	165	46.4	20	8	181	181	66	0.07	4.2	2.59	5.47
6004069	1	50-59	19.38	137	75	ⅢC-ⅣA	0	0	0	0	0	1	1	1	0	3	10.5	0.334868	11.3816	57.9322	17.959	122.6	0.0203947	0.109227	6.62	5.09	77	15.2	1.01	0.31	0.12	3.1	151	173	46.6	15.3	16.1	103	103	65.7	0.04	3.82	2.3	6.05
6004343	2	50-59	20.4	128	75	III	1	1	1	0	0	0	0	1	0	4	15.2	0.111972	9.57746	30.4563	8.22321	185.7	0.00950704	0.0727689	5.25	3.18	60.6	28.4	1.49	0.27	0.15	4.8	112	272	43.7	18	15	178	178	78	0.07	3.8	2.36	4.89
6004853	2	30-39	20.72	98	54	Ⅲb	1	3	1	0	0	0	0	2	0	6	8.9	0.111221	6.9967	23.5789	9.19576	196.1	0.0128713	0.0755605	5.87	3.37	57.5	30.3	1.77	0.39	0.13	4.1	82	212	44.6	16.3	16	172	172	39.9	0.16	4.29	2.37	5.25
6005045	1	70-79	18.43	142	87	Ⅳ	0	0	0	1	0	1	1	1	0	2	8	1.02297	25.2703	191.296	99.4739	82.3	0.0702703	0.167108	9	7.57	84.1	7.4	0.67	0.52	0.52	5.1	140	187	45.3	24.6	18.3	221	221	70.6	0.05	4.77	2.51	4.91
6005120	1	30-39	19.38	129	86	ⅢB	1	1	1	0	0	0	0	2	0	6	9.6	0.267	11.65	62.211	23.0181	146	0.0185	0.116087	7.76	5.34	68.8	20	1.56	0.37	0.32	4.1	148	233	46	13.1	12.5	111	111	58.8	0.06	3.87	2.54	6.62
6005483	2	60-69	16.8	106	65	ⅣA	1	3	1	0	0	0	0	1	1	10	31	0.070696	5.6044	10.8165	2.1633	184.1	0.00732601	0.0405462	3.17	1.93	60.9	27.3	0.87	0.2	0.14	7.9	139	153	47.6	20.4	21.2	178	178	64.5	0.09	4.64	2.48	4.82
6005519	1	40-49	26.57	112	71	ⅣB	1	1	1	0	0	1	1	1	1	3	25	0.20748	7.48031	39.4213	20.8933	165.8	0.0208661	0.135825	8.03	5.27	65.7	25.4	2.04	0.53	0.08	1.9	143	190	38.8	20	33.3	116	116	65.7	0.1	3.62	2.25	8.13
6006531	1	60-69	21.21	120	70	Ⅳ	0	0	0	0	0	1	1	1	0	1	3.955	0.253846	17.5962	46.4538	10.2198	92.6	0.0211538	0.0650246	3.34	2.64	79.2	10.4	0.35	0.22	0.26	8.3	122	183	40.6	34.7	14	155	155	98.3	0.11	4.55	2.05	4.47
6006577	1	50-59	23.05	171	115	IIa	0	0	0	1	0	0	0	1	0	4	18	0.845283	34.1509	305.992	244.794	89.2	0.0754717	0.247514	11.28	8.96	79.4	10.6	1.2	0.8	0.33	7.2	138	362	36.2	10	9	201	201	76	0.05	3.9	2.17	4.79
6006734	1	30-39	21.7	110	70	ⅢC	1	2	2	0	0	1	1	1	0	6	26.7	0.15873	11.1905	44.7619	17.9048	175.9	0.015873	0.0801603	6.39	4	62.6	25.2	1.61	0.4	0.34	5.5	143	282	49.9	18.4	29.1	136	136	81.4	0.04	3.59	2.47	5.3
6007254	1	40-49	23.51	146	91	Ⅳc	0	0	0	1	0	1	1	1	0	9	32.4	0.0950249	10.398	19.8602	4.36924	148.6	0.0109453	0.0397089	2.78	1.91	68.8	20.1	0.56	0.22	0.4	9.7	60	209	48.1	21.2	26.6	156	156	94.5	0.05	3.36	2.32	4.46
6007711	1	60-69	17.63	139	83	IIB	1	3	1	0	0	1	1	1	0	12	36	0.13626	11.4504	40.8779	17.1687	173.8	0.0160305	0.0834112	5.99	3.57	59.6	26.2	1.57	0.42	0.35	5.1	149	300	42.8	52.9	66.8	190	190	79.2	0.06	3.94	2.44	5.06
6007846	1	50-59	21.34	116	78	IVA	0	0	0	0	0	0	0	1	1	5	21.5	0.541844	26.9504	205.901	140.012	102.6	0.048227	0.238006	9.94	7.64	76.8	14.1	1.4	0.68	0.09	3.3	98	380	32.1	16.8	11	310	310	74.4	0.05	4.02	2.19	5.68
6007989	2	40-49	21.33	96	68	Ⅳ	0	0	0	0	0	0	0	1	0	2	6	0.246667	13.7619	71.2867	34.9305	145.8	0.0233333	0.126961	10.55	5.18	49.1	21	2.21	0.49	4.08	49.7	136	289	40.8	15.7	9.2	171	171	74	0.07	3.69	2.32	6.62
6008163	1	60-69	23.14	110	65	ⅢB	1	1	1	0	0	1	1	1	0	2	7	0.319774	12.5989	71.3096	32.8024	130.3	0.0259887	0.135407	7.82	5.66	72.4	17.7	1.38	0.46	0.64	11.5	141	223	41.8	24	24.3	168	168	141.7	0.04	4.47	2.37	4.52
6008527	1	50-59	20.08	115	67	ⅢB	0	0	0	0	1	1	1	1	0	2	8.5	0.276757	10.1622	52.0303	21.3324	141.2	0.0221622	0.105133	7.08	5.12	72.3	18.5	1.31	0.41	0.36	8.8	139	188	48.7	18.9	34.1	143	143	58.6	0.07	4.18	2.38	7.53
6008688	2	40-49	23.11	117	75	ⅣB	1	2	2	1	1	0	0	1	0	2	8.1	0.250246	7.04433	35.7852	16.8191	142.7	0.0231527	0.123301	7.35	5.08	69.1	20.3	1.49	0.47	0.58	8.8	137	143	41.2	30.3	33.5	277	277	76	0.06	3.2	2.34	4.22
6008943	2	60-69	20.03	108	68	Ⅳc	1	3	1	0	0	0	0	1	1	2	8.2	0.128151	18.2773	55.7458	13.9364	162.7	0.0105042	0.0697941	4.52	3.05	67.3	23.8	1.08	0.25	0.08	3.1	66	435	43.7	15.9	9.6	157	157	72.8	0.09	3.46	2.22	6.84
6009070	2	60-69	20.08	152	85	ⅡC	0	0	0	1	0	1	0	2	0	5	1.6	0.0964029	7.80576	20.9194	6.27583	181.3	0.0107914	0.063357	4.34	2.68	61.7	27.8	1.21	0.3	0.54	12.8	122	217	42.3	21.3	27.1	205	205	60.2	0.06	3.7	2.35	4.68
6009173	2	50-59	21.2	105	82	ⅣB	1	2	2	0	0	0	0	1	0	8	32.8	0.120629	9.12587	31.4843	7.24138	192.4	0.00804196	0.0698381	5.1	3.45	72.15	28.6	1.09	0.23	0.16	6.9	156	261	49.4	24.9	23.1	225	210	72.5	0.05	4.6	2.32	5.68
6009177	2	60-69	32.65	148	91	ⅡB-ⅡC	0	0	0	1	0	0	0	2	0	2	7.5	0.180952	13.2804	45.419	8.17543	142.4	0.00952381	0.0713987	4.66	3.42	73.4	18.9	0.88	0.18	0.09	2.2	123	251	47.9	24.7	39.2	149	149	62.4	0.07	3.41	2.5	5.06
6009365	1	50-59	18.42	100	60	Ⅲc	0	0	0	0	0	1	1	1	0	1	4.455	0.168075	16.338	58.4901	16.3772	144.1	0.0131455	0.0952128	5.22	3.58	68.5	21.3	1.11	0.28	0.11	2.1	130	348	37.6	16	23.5	113	113	76.4	0.07	4.24	2.38	5.23
6010168	2	40-49	22.55	102	68	Ⅳa	1	3	2	0	0	0	0	1	1	2	9.1	0.0714754	9.04918	19.7272	7.49634	195.4	0.012459	0.0508159	4.14	2.18	52.6	30.5	1.26	0.38	0.52	11.4	84	276	42.9	20.6	12.1	226	226	91.2	0.07	3.57	2.38	4.97
6010385	2	50-59	25.3	109	72	Ⅳa	1	1	1	0	0	0	0	1	0	2	9.5	0.578358	20.5224	159.049	103.382	106.6	0.0485075	0.195707	10.05	7.75	77.1	13.4	1.35	0.65	0.18	8.3	106	275	39.6	12.8	14.3	182	182	56.4	0.06	3.01	2.09	5.78
6010583	2	60-69	20.54	110	70	ⅣA	0	0	0	0	0	0	0	1	0	9	33.75	0.200435	11.087	51.1109	28.111	159.6	0.023913	0.103363	7.52	4.61	61.2	23	1.73	0.55	0.3	4	120	255	44.6	28.8	28.8	155	155	63.3	0.08	4.07	2.38	5.1
6010629	1	60-69	20.66	121	78	IIIC	0	0	0	0	0	1	1	1	0	2	5.62	0.145923	8.3691	28.4549	7.96738	155	0.0120172	0.0883117	5.04	3.4	67.5	23.3	1.17	0.28	0.08	1.5	113	195	38.5	24.6	31.7	176	176	77	0.08	4.12	2.27	5.15
6010647	1	70-79	26.17	178	79	Ⅲa	0	0	0	1	0	0	1	1	0	4	20.4	0.488816	18.4211	136.868	67.0655	123.2	0.0322368	0.157415	9.72	7.43	76.5	15.2	1.48	0.49	0.32	5.3	146	280	47.2	25.2	36	210	210	86.7	0.06	4.16	2.59	5.74
6011081	2	60-69	19.05	128	74	ⅢB	1	2	2	0	0	0	0	1	0	2	8.4	0.159242	12.1327	40.7659	8.96849	150.1	0.0104265	0.0753363	4.9	3.36	68.6	21.1	1.04	0.22	0.83	32	124	256	44.6	16.7	12	192	192	75.1	0.05	4.27	2.46	6.2
6011823	2	20-29	17.58	100	73	ⅢC	0	0	0	0	0	0	0	1	0	1	3.9	0.160806	13.4799	59.1766	23.0789	180	0.0142857	0.10092	7.08	4.39	62.1	27.3	1.94	0.39	0.36	5.5	112	368	43.5	19	10.5	167	167	49.7	0.13	3.79	2.43	3.96
6012192	1	20-29	15.42	110	70	IIIC	1	2	2	0	0	1	1	1	0	2	10	0.133023	10.6047	30.3293	10.6153	154.2	0.0162791	0.061242	4.44	2.86	64.5	21.5	0.96	0.35	0.27	12.4	139	228	46.7	15.8	11.4	126	126	60.1	0.06	4.43	2.27	4.67
6012339	1	30-39	21.22	120	68	ⅢC	0	0	0	0	0	0	0	1	0	5	21	0.0786378	8.73065	22.1759	9.75737	205.81	0.0136223	0.0573234	4.52	2.54	56.3	32.3	1.46	0.44	0.18	4.7	162	282	44.31	11.35	8.64	135.74	135.74	76.7	0.06	4.5	2.48	4.49
6013201	1	60-69	20.27	120	72	ⅢB	1	2	2	0	0	1	1	1	0	2	7.6	0.163436	6.38767	23.6982	9.4793	159.2	0.0176211	0.0811816	5.66	3.71	65.5	22.7	1.28	0.4	0.34	7.4	133	145	45.7	32.5	29	167	167	81.8	0.09	4.14	2.31	5.99
6013249	1	60-69	21.2	122	80	ⅣB	1	1	1	1	0	0	0	1	2	6	18.6	1.1066	20.6604	242.346	87.2446	98.9	0.0339623	0.255556	14.12	11.73	83.1	10.6	1.5	0.36	0.27	6.2	149	219	45.9	14.4	7.9	216	216	108.4	0.13	3.67	2.44	7.43
6013503	1	20-29	16.65	111	80	ⅢC	0	0	0	0	0	1	1	1	0	5	21.125	0.122176	14.477	42.2728	13.95	164.7	0.0138075	0.0646018	4.61	2.92	63.3	23.9	1.1	0.33	0.04	3	150	346	45.2	25	19.2	118	118	68.7	0.05	4.39	2.39	4.83
6013667	1	30-39	18.69	110	66	IV	1	2	2	0	0	1	1	1	0	4	13.6	0.440741	18.6667	111.067	99.96	117.1	0.0666667	0.11996	8.36	5.95	71.2	13.5	1.13	0.9	0.35	11.5	157	252	49.6	254.8	456.6	209	209	86.3	0.05	4.76	2.56	5.03
6013673	1	50-59	19.36	104	64	ⅢC	0	0	0	0	0	0	1	1	0	2	8.7	0.346445	15.3081	111.902	81.6884	142.4	0.0345972	0.198103	10.97	7.31	66.7	21.1	2.31	0.73	0.22	3.1	123	323	36.9	13.5	11.2	153	153	72.6	0.04	4.14	2.31	4.99
6014088	2	60-69	33.33	158	90	ⅢC	0	0	0	1	0	0	0	1	0	2	7.25	0.107971	8.44203	25.1572	6.79246	181.1	0.00978261	0.0691415	4.88	2.98	61.1	27.6	1.35	0.27	0.15	3.4	132	233	43.1	18.9	16.7	176	176	83.9	0.05	3.32	2.34	5.61
6014471	2	50-59	21.93	111	76	ⅣA	0	0	0	1	1	0	0	1	0	5	14.5	0.635461	19.078	170.939	66.6662	108.2	0.0276596	0.237666	11.38	8.96	78.7	14.1	1.61	0.39	0.1	4.7	121	269	37.7	22.1	13.6	515	515	81.4	0.06	3.4	2.28	6.01
6014792	1	30-39	20.76	114	94	ⅣA	0	0	0	1	0	0	1	1	0	1	3.875	0.79697	33.6364	265.391	244.16	95.7	0.0929293	0.170779	9.95	7.89	79.4	9.9	0.98	0.92	0.16	3.6	165	333	46.2	74.1	213.4	266	266	79.9	0.06	3.5	2.26	6.53
6014838	2	40-49	21.64	120	70	IIIC	0	0	0	0	0	0	0	1	0	3	4.25	0.0748447	5.99379	14.445	3.17791	204.6	0.0068323	0.0552752	4.08	2.41	59	32.2	1.31	0.22	0.04	0.9	116	193	43.6	19.5	7.7	249	249	59.1	0.07	3.83	2.3	5.02
6015412	1	70-79	23.66	140	80	ⅢB	0	0	0	1	0	1	1	2	0	6	20.1	0.0797619	5.74405	15.394	6.4655	207.3	0.0125	0.0681934	5.04	2.68	53.2	33.6	1.69	0.42	0.25	6.2	128	193	39.3	17.8	17.1	123	123	77.7	0.09	3.59	2.19	4.77
6015419	1	60-69	23.73	110	68	ⅢB	1	2	2	1	0	1	1	1	0	2	8.5	0.761628	33.8372	221.634	70.9228	84.2	0.0372093	0.158981	7.72	6.55	84.8	8.6	0.66	0.32	0.11	3.5	96	291	41.2	33.6	12	199	199	121.1	0.04	4.05	2.32	5.77
6015859	1	50-59	24.97	132	76	ⅢB	0	0	0	1	0	1	1	1	0	7	31.5	0.101124	7.64045	20.6292	4.74472	180.2	0.00861423	0.0578158	4.47	2.7	60.5	26.7	1.19	0.23	0.3	9.6	149	204	46.7	25	22.2	149	149	96	0.04	3.71	2.32	7.65
6015922	1	50-59	27.66	138	70	ⅢA	0	0	0	0	0	1	1	1	0	3	12.5	0.1672	8.72	36.4496	10.5704	174.2	0.0116	0.0849593	6.17	4.18	67.6	25	1.54	0.29	0.16	4.1	163	218	49.2	30.6	39.3	148	148	76	0.04	3.73	2.32	6.37
6015949	1	40-49	22.5	105	65	Ⅳa	0	0	0	0	0	1	1	1	2	9	29.43	0.0979381	11.6151	33.1031	15.8895	186.2	0.0164948	0.0700246	6.36	2.85	44.7	29.1	1.85	0.48	0.79	15.8	128	338	40.7	32.1	43.6	217	217	101.1	0.03	4.32	2.23	4.93
6016103	2	60-69	21.72	101	62	Ⅱb	0	0	0	0	0	0	0	1	0	7	20.8	0.178281	8.86878	34.943	10.8323	158.1	0.0140271	0.0827731	5.93	3.94	66.5	22.1	1.31	0.31	0.4	12.6	126	196	47.6	20.3	15.6	174	174	66.8	0.1	3.99	2.54	5.15
6016676	1	50-59	26.06	104	72	IIIB	1	3	2	1	0	1	1	1	0	2	10.6	0.0525	7.06818	16.3275	6.69427	263	0.00931818	0.0537209	5.13	2.31	45.1	44	2.26	0.41	0.11	5.3	147	311	43	15.7	20.3	151	151	81.8	0.07	4.24	2.27	5.13
6016735	1	40-49	34.67	120	70	Ⅲ-Ⅳa	0	0	0	0	0	1	1	1	0	1	5.1	0.264019	7.38318	41.715	10.8459	154.6	0.0121495	0.118697	8.45	5.65	66.8	21.4	1.81	0.26	0.56	10.9	171	158	47.6	36.6	63.2	187	187	80.5	0.07	3.89	2.55	11.18
6016769	2	60-69	23.07	120	70	ⅢB	0	0	0	0	0	0	0	1	0	4	16.8	0.0428235	5.38824	9.80659	3.23617	255.5	0.00776471	0.0423256	3.93	1.82	46.3	42.5	1.67	0.33	0.11	4	101	229	43	14	5	172	172	52	0.08	4.2	2.33	4.79
6016894	1	50-59	22.68	116	74	ⅢB	0	0	0	0	0	1	1	1	1	2	9.5	0.0763848	7.78426	20.3948	6.52632	218.3	0.00932945	0.0559829	4.63	2.62	56.7	34.3	1.59	0.32	0.12	3	150	267	46.8	31	47	163	163	77	0.05	4.7	2.32	5.04
6017077	2	50-59	21.09	142	82	ⅢA	0	0	0	1	0	0	0	1	0	4	6.8	0.505405	12.027	89.9622	33.286	127.7	0.025	0.139292	9.77	7.48	76.6	14.8	1.45	0.37	0.27	4.6	159	178	53.7	56.9	122.5	236	236	69.8	0.07	4.1	2.43	5.56
6018045	1	70-79	24.98	126	77	ⅢC	1	2	2	0	1	1	1	1	0	2	7	0.640678	46.9492	177.468	31.9442	67.6	0.0305085	0.0992126	4.22	3.78	89.7	5.9	0.25	0.18	0.09	3.2	140	277	38.1	17.1	7.1	196	196	103	0.07	2.87	2.35	5.5
6018884	1	60-69	20.31	113	87	Ⅱb	0	0	0	0	1	0	0	1	0	3	4.25	0.169663	12.7528	38.5135	13.4797	128.5	0.0196629	0.0764557	4.7	3.02	64.2	17.8	0.84	0.35	1.48	17.7	128	227	39.5	16	12	170	170	51	0.07	3.3	2.36	7.11
6018959	1	70-79	18.21	123	75	ⅣC	0	0	0	1	0	1	1	1	1	8	35	0.168045	5.41353	24.1985	7.74352	173.7	0.0120301	0.109828	6.64	4.47	67.3	26.6	1.77	0.32	0.36	5.6	124	144	40.7	13	9	138	138	72	0.06	3.09	2.26	4.38
